# Supplementary material for: Comparative 3D ultrastructure of Plasmodium falciparum gametocytes
Source: Nat Commun. 2025 Jan 2;16:69. doi: 10.1038/s41467-024-55413-5 (PMC11695595; doi:10.1038/s41467-024-55413-5)
Supplement: Supplementary file 17 — Source data [file 41467_2024_55413_MOESM17_ESM.xlsx]

## Sheet: Figure2D-H SourceData
Individual Bodies								By Cell
Label Index	Aspect Ratio	Volume (µm³)	Volume/Surface Area (voxel-wise)	Sphericity	Cell Identifier			Cell Identifier	Number of Particles	Average Volume (µm³)	Total Volume (µm³)	Average Aspect Ratio	Average Sphericity	Volume per Particle (µm³)	Sex
1	0.402247	7.73e-05	0.005	0.902797	Gam1Female			Gam13Male	122	0.00179694	0.219227	0.525775	0.857423	0.00179694	Male
2	0.502801	7.8e-05	0.00557143	0.987329	Gam1Female			Gam1Female	194	0.0100335	1.9465	0.434008	0.798258	0.0100335	Female
3	0.623644	7.84e-05	0.00536815	0.921737	Gam1Female			Gam1Male	128	0.00192757	0.246729	0.456063	0.83835	0.00192757	Male
4	0.381016	7.88e-05	0.00481651	0.857375	Gam1Female			Gam21Female	364	0.00599257	2.18129	0.424657	0.790606	0.00599257	Female
5	0.239664	8.1e-05	0.00445055	0.804619	Gam1Female			Gam27Male	122	0.00207241	0.252834	0.492011	0.848976	0.00207241	Male
6	0.765787	8.29e-05	0.00620786	1.00218	Gam1Female			Gam29Male	132	0.00140683	0.185701	0.443191	0.849182	0.00140683	Male
7	0.632154	8.66e-05	0.00483938	0.838832	Gam1Female			Gam3Female	293	0.00677596	1.98536	0.451383	0.79941	0.00677596	Female
8	0.3243	8.85e-05	0.00380645	0.636477	Gam1Female			Gam4Male	182	0.00169653	0.308769	0.480035	0.857697	0.00169653	Male
9	0.484022	9.53e-05	0.00614516	0.943527	Gam1Female			Gam5Female	275	0.00750379	2.06354	0.413415	0.784485	0.00750379	Female
10	0.492556	0.00010125	0.00611783	0.967393	Gam1Female
11	0.501082	0.000103125	0.00613839	0.908187	Gam1Female
12	0.428436	0.000106125	0.00596208	0.918376	Gam1Female			By Sex
13	0.594704	0.000115875	0.00597294	0.91638	Gam1Female			Sex	Number of Particles	Total Volume (µm³)	Volume per Particle (µm³)	Aspect Ratio avg	Aspect Ratio sem	Sphericity avg	Sphericity sem
14	0.701008	0.000123	0.00683333	0.999004	Gam1Female			Female	281.5	2.04417	0.00757645	0.430866	0.00803069	0.79319	0.00349807
15	0.558275	0.000132375	0.00648897	0.955266	Gam1Female			Male	137.2	0.242652	0.00178006	0.479415	0.0144321	0.850326	0.00354436
16	0.580222	0.00014175	0.00673397	0.93559	Gam1Female
17	0.264078	0.00015525	0.00641529	0.92138	Gam1Female
18	0.536911	0.000162	0.00692308	0.931891	Gam1Female
19	0.547293	0.00017625	0.00726804	0.932168	Gam1Female
20	0.52425	0.00018	0.00650995	0.888118	Gam1Female
21	0.314521	0.00018075	0.00691205	0.860079	Gam1Female
22	0.409675	0.0001965	0.0071978	0.887141	Gam1Female
23	0.815	0.0001995	0.00747191	0.922056	Gam1Female
24	0.390468	0.000202125	0.00698187	0.912481	Gam1Female
25	0.370906	0.000223875	0.00705118	0.839683	Gam1Female
26	0.481891	0.000229875	0.00741532	0.887349	Gam1Female
27	0.498568	0.00027075	0.00900998	0.953832	Gam1Female
28	0.476862	0.0002775	0.00853846	0.937697	Gam1Female
29	0.410253	0.0002985	0.00824586	0.884117	Gam1Female
30	0.409857	0.0003135	0.0079771	0.859499	Gam1Female
31	0.604353	0.000313875	0.00964286	0.943346	Gam1Female
32	0.147793	0.00034575	0.00741158	0.774739	Gam1Female
33	0.731834	0.00036075	0.00985656	0.97114	Gam1Female
34	0.49031	0.000374625	0.00973052	0.925405	Gam1Female
35	0.589108	0.000387	0.00930289	0.90789	Gam1Female
36	0.476637	0.00038925	0.0100064	0.903106	Gam1Female
37	0.510426	0.00040125	0.010184	0.910732	Gam1Female
38	0.538099	0.000429	0.00924569	0.884134	Gam1Female
39	0.419879	0.000435	0.0101045	0.885105	Gam1Female
40	0.372959	0.000471	0.0100106	0.906981	Gam1Female
41	0.470483	0.000519375	0.0100459	0.854387	Gam1Female
42	0.399552	0.000528	0.00975069	0.840001	Gam1Female
43	0.523238	0.000532125	0.00938492	0.816558	Gam1Female
44	0.490838	0.000571875	0.0101038	0.902056	Gam1Female
45	0.587002	0.00057525	0.0105842	0.901726	Gam1Female
46	0.762932	0.0006645	0.0121703	0.979703	Gam1Female
47	0.715783	0.00070725	0.0124079	0.972108	Gam1Female
48	0.681441	0.00078525	0.0126653	0.956845	Gam1Female
49	0.656752	0.000847125	0.011965	0.887583	Gam1Female
50	0.840772	0.00087825	0.0132867	0.989184	Gam1Female
51	0.461121	0.000903	0.0108209	0.740531	Gam1Female
52	0.403161	0.000948375	0.0114469	0.800964	Gam1Female
53	0.74744	0.000986625	0.0131462	0.932365	Gam1Female
54	0.333077	0.00101888	0.0122904	0.862292	Gam1Female
55	0.378113	0.00103838	0.0103941	0.792612	Gam1Female
56	0.619141	0.00104587	0.0134865	0.966034	Gam1Female
57	0.500266	0.00106613	0.0123968	0.886147	Gam1Female
58	0.215267	0.001113	0.0111803	0.791443	Gam1Female
59	0.247536	0.00111975	0.0102729	0.699652	Gam1Female
60	0.374012	0.00117225	0.0136865	0.884744	Gam1Female
61	0.191929	0.00121237	0.0113095	0.751755	Gam1Female
62	0.339618	0.00126863	0.0128209	0.823503	Gam1Female
63	0.285347	0.001305	0.0134953	0.839815	Gam1Female
64	0.151214	0.00131138	0.0100566	0.671469	Gam1Female
65	0.223358	0.00137287	0.0109436	0.718903	Gam1Female
66	0.567366	0.00147112	0.0137617	0.8048	Gam1Female
67	0.528143	0.00154462	0.0137239	0.845928	Gam1Female
68	0.549899	0.00154538	0.015721	0.918078	Gam1Female
69	0.0850976	0.00154688	0.0116833	0.729863	Gam1Female
70	0.305733	0.00162038	0.0144676	0.872105	Gam1Female
71	0.429315	0.00162262	0.0143914	0.902682	Gam1Female
72	0.424455	0.00162488	0.0150173	0.87969	Gam1Female
73	0.39812	0.00165075	0.0148582	0.851495	Gam1Female
74	0.314525	0.00178575	0.0156234	0.863768	Gam1Female
75	0.276664	0.0017955	0.0141545	0.853872	Gam1Female
76	0.134119	0.00181163	0.0136059	0.745604	Gam1Female
77	0.288251	0.00181763	0.0134889	0.78842	Gam1Female
78	0.469817	0.00191025	0.0153557	0.883565	Gam1Female
79	0.399239	0.00192975	0.0155688	0.921034	Gam1Female
80	0.334937	0.00193987	0.0153653	0.85499	Gam1Female
81	0.263485	0.00198488	0.0144934	0.783289	Gam1Female
82	0.703535	0.00201825	0.0152782	0.85219	Gam1Female
83	0.460789	0.00206437	0.0156215	0.886523	Gam1Female
84	0.603334	0.00214613	0.0176636	0.933754	Gam1Female
85	0.571275	0.00214725	0.0169945	0.907204	Gam1Female
86	0.428654	0.00217913	0.0164029	0.89069	Gam1Female
87	0.566733	0.00225038	0.0163783	0.903931	Gam1Female
88	0.116392	0.00230138	0.0131507	0.715857	Gam1Female
89	0.382536	0.00230175	0.013437	0.756543	Gam1Female
90	0.403352	0.00231975	0.0166052	0.858391	Gam1Female
91	0.382056	0.00232425	0.0158112	0.762845	Gam1Female
92	0.0720396	0.00234788	0.0128686	0.683386	Gam1Female
93	0.489509	0.00243375	0.0135509	0.708521	Gam1Female
94	0.438206	0.00248812	0.0162995	0.857731	Gam1Female
95	0.421132	0.00257775	0.016826	0.858775	Gam1Female
96	0.477206	0.00260625	0.01722	0.864732	Gam1Female
97	0.775742	0.00275513	0.0188643	0.950707	Gam1Female
98	0.344865	0.00283237	0.01672	0.834086	Gam1Female
99	0.601513	0.00283313	0.0194917	0.924635	Gam1Female
100	0.147606	0.00292012	0.0162139	0.78051	Gam1Female
101	0.524239	0.00296063	0.0176701	0.878782	Gam1Female
102	0.475555	0.00296925	0.0176478	0.900837	Gam1Female
103	0.413072	0.003042	0.0164432	0.828348	Gam1Female
104	0.231768	0.00306075	0.0126087	0.649309	Gam1Female
105	0.559394	0.00307537	0.016714	0.787465	Gam1Female
106	0.434951	0.00314438	0.0173626	0.874089	Gam1Female
107	0.562921	0.00315862	0.0182106	0.896784	Gam1Female
108	0.0538776	0.003162	0.0133193	0.61459	Gam1Female
109	0.49445	0.0031725	0.0188279	0.888765	Gam1Female
110	0.534488	0.003204	0.0200563	0.901841	Gam1Female
111	0.561452	0.00322837	0.0192681	0.917872	Gam1Female
112	0.161864	0.0032355	0.0147639	0.678122	Gam1Female
113	0.475754	0.003255	0.018395	0.887081	Gam1Female
114	0.489274	0.00325837	0.0184349	0.905972	Gam1Female
115	0.453637	0.0032805	0.0185444	0.880775	Gam1Female
116	0.504508	0.00333863	0.0176088	0.862861	Gam1Female
117	0.346287	0.00343987	0.0171266	0.764885	Gam1Female
118	0.582118	0.00354675	0.0194823	0.920629	Gam1Female
119	0.328979	0.00355912	0.0173658	0.827051	Gam1Female
120	0.482163	0.003609	0.0191917	0.900531	Gam1Female
121	0.350856	0.00362775	0.0188015	0.885494	Gam1Female
122	0.547368	0.00371325	0.0188538	0.866225	Gam1Female
123	0.569498	0.003759	0.0193863	0.843413	Gam1Female
124	0.581481	0.0037665	0.0155576	0.68451	Gam1Female
125	0.353284	0.00387	0.018118	0.812388	Gam1Female
126	0.435813	0.00388388	0.0192128	0.866881	Gam1Female
127	0.393221	0.0039945	0.0197503	0.816355	Gam1Female
128	0.512696	0.00402825	0.0194884	0.875832	Gam1Female
129	0.441421	0.00403988	0.02025	0.873012	Gam1Female
130	0.400721	0.00414	0.0193775	0.819337	Gam1Female
131	0.663304	0.00419775	0.0178211	0.771987	Gam1Female
132	0.571793	0.00419812	0.0176503	0.7185	Gam1Female
133	0.4169	0.00423525	0.0162022	0.690562	Gam1Female
134	0.388927	0.00425625	0.0196548	0.788774	Gam1Female
135	0.483913	0.004284	0.0192713	0.778641	Gam1Female
136	0.50778	0.004329	0.0203622	0.900709	Gam1Female
137	0.466648	0.00442012	0.0189583	0.850997	Gam1Female
138	0.425894	0.00443325	0.0190554	0.857036	Gam1Female
139	0.433764	0.00464025	0.0200011	0.864398	Gam1Female
140	0.462391	0.00472987	0.0202218	0.792305	Gam1Female
141	0.479699	0.00485212	0.0219653	0.874895	Gam1Female
142	0.2956	0.00493763	0.0169736	0.712053	Gam1Female
143	0.695196	0.00499838	0.0195135	0.80954	Gam1Female
144	0.513519	0.005268	0.0215592	0.867306	Gam1Female
145	0.572804	0.005286	0.0219838	0.875628	Gam1Female
146	0.251947	0.00536212	0.0165779	0.692087	Gam1Female
147	0.496642	0.00538387	0.0197284	0.84091	Gam1Female
148	0.509477	0.00569887	0.0226776	0.897412	Gam1Female
149	0.253899	0.0057375	0.0153697	0.614654	Gam1Female
150	0.548123	0.0062835	0.0227416	0.81814	Gam1Female
151	0.636264	0.00689588	0.021553	0.808342	Gam1Female
152	0.547778	0.00704063	0.0221997	0.808322	Gam1Female
153	0.480012	0.00713775	0.0238681	0.831442	Gam1Female
154	0.197806	0.00730988	0.0208229	0.696657	Gam1Female
155	0.195771	0.007656	0.0194735	0.664102	Gam1Female
156	0.429521	0.0077445	0.0178816	0.614332	Gam1Female
157	0.608672	0.00777188	0.0220917	0.786883	Gam1Female
158	0.108348	0.00797963	0.0183587	0.636071	Gam1Female
159	0.396547	0.00799013	0.0209166	0.722682	Gam1Female
160	0.403254	0.0080325	0.022996	0.814359	Gam1Female
161	0.146537	0.00811425	0.0185088	0.678488	Gam1Female
162	0.491943	0.00885675	0.0242352	0.861199	Gam1Female
163	0.231301	0.00941888	0.0218611	0.734656	Gam1Female
164	0.20791	0.00941962	0.0221222	0.743955	Gam1Female
165	0.540412	0.00960562	0.0229443	0.766225	Gam1Female
166	0.391	0.0096675	0.0213528	0.71165	Gam1Female
167	0.464306	0.00976312	0.0215617	0.701382	Gam1Female
168	0.450986	0.00978562	0.0197949	0.683714	Gam1Female
169	0.311425	0.0101662	0.0194756	0.628026	Gam1Female
170	0.325213	0.0101906	0.016127	0.530415	Gam1Female
171	0.692946	0.0107681	0.0195393	0.629148	Gam1Female
172	0.179579	0.0110708	0.0220335	0.670632	Gam1Female
173	0.546631	0.0112069	0.0215393	0.669737	Gam1Female
174	0.109193	0.0114326	0.0184695	0.589722	Gam1Female
175	0.34486	0.0115234	0.0219954	0.698236	Gam1Female
176	0.369157	0.0120232	0.0212707	0.640631	Gam1Female
177	0.326876	0.0124148	0.0227127	0.702789	Gam1Female
178	0.443021	0.0137786	0.0215544	0.628055	Gam1Female
179	0.665879	0.0142759	0.0220835	0.612952	Gam1Female
180	0.174978	0.014634	0.0208938	0.596039	Gam1Female
181	0.364379	0.0203655	0.019027	0.489078	Gam1Female
182	0.18505	0.0216341	0.0208783	0.494854	Gam1Female
183	0.571287	0.022518	0.0241441	0.611722	Gam1Female
184	0.529648	0.0233944	0.0244213	0.61812	Gam1Female
185	0.356055	0.0295946	0.0241885	0.559563	Gam1Female
186	0.323013	0.0296505	0.0187306	0.430279	Gam1Female
187	0.177668	0.0299775	0.0204123	0.453147	Gam1Female
188	0.28788	0.0414911	0.021763	0.459137	Gam1Female
189	0.247633	0.062976	0.0245033	0.426335	Gam1Female
190	0.291725	0.0768	0.0238728	0.408025	Gam1Female
191	0.34935	0.158324	0.02396	0.321141	Gam1Female
192	0.223017	0.183657	0.0225432	0.278539	Gam1Female
193	0.534132	0.250392	0.0239602	0.263968	Gam1Female
194	0.344461	0.395506	0.0250941	0.243036	Gam1Female
1	0.438813	7.5e-05	0.005	0.857911	Gam1Male
2	0.428829	7.95e-05	0.00542662	0.923274	Gam1Male
3	0.475754	8.25e-05	0.00559322	0.952455	Gam1Male
4	0.315274	8.25e-05	0.00445946	0.837474	Gam1Male
5	0.540342	8.48e-05	0.00555738	0.97222	Gam1Male
6	0.628815	8.77e-05	0.00586957	0.982979	Gam1Male
7	0.559274	9.08e-05	0.00589286	0.967342	Gam1Male
8	0.509409	0.000106125	0.00578338	0.913394	Gam1Male
9	0.372412	0.000113625	0.00542363	0.887129	Gam1Male
10	0.323874	0.00011775	0.00534014	0.826024	Gam1Male
11	0.331808	0.000119625	0.0055	0.836542	Gam1Male
12	0.418141	0.00012075	0.00557737	0.852942	Gam1Male
13	0.633046	0.000121875	0.00696429	1.002	Gam1Male
14	0.129431	0.00012675	0.00552288	0.758426	Gam1Male
15	0.319279	0.000127125	0.00606802	0.850346	Gam1Male
16	0.238727	0.000130125	0.00491038	0.752844	Gam1Male
17	0.48658	0.00013275	0.00629147	0.886551	Gam1Male
18	0.500083	0.000135375	0.00613946	0.918257	Gam1Male
19	0.403501	0.000136125	0.00610426	0.921462	Gam1Male
20	0.608628	0.000148875	0.0067517	0.927196	Gam1Male
21	0.595988	0.00015	0.00669643	0.906883	Gam1Male
22	0.128718	0.000162	0.00602231	0.778021	Gam1Male
23	0.462216	0.0001755	0.0073431	0.912472	Gam1Male
24	0.486329	0.0002025	0.00823171	0.962698	Gam1Male
25	0.543801	0.000205125	0.0067144	0.835173	Gam1Male
26	0.704141	0.0002115	0.00774725	0.964003	Gam1Male
27	0.542763	0.0002175	0.00723794	0.90097	Gam1Male
28	0.445797	0.000219375	0.00642386	0.830648	Gam1Male
29	0.148161	0.000226125	0.00647923	0.790377	Gam1Male
30	0.52405	0.000238875	0.00862365	0.94861	Gam1Male
31	0.784878	0.000239625	0.00839317	0.960502	Gam1Male
32	0.591141	0.000241875	0.00753505	0.865097	Gam1Male
33	0.659335	0.0002445	0.00867021	0.967795	Gam1Male
34	0.464849	0.000250125	0.00770801	0.869958	Gam1Male
35	0.446545	0.000271875	0.00887031	0.933546	Gam1Male
36	0.37474	0.000287625	0.00668895	0.756187	Gam1Male
37	0.196337	0.00029175	0.00819523	0.841709	Gam1Male
38	0.214138	0.00029475	0.00813103	0.832349	Gam1Male
39	0.269087	0.000297	0.00637339	0.707704	Gam1Male
40	0.569033	0.00030375	0.0085323	0.897273	Gam1Male
41	0.0917356	0.000319875	0.00614553	0.657223	Gam1Male
42	0.259699	0.000351375	0.00741297	0.75	Gam1Male
43	0.161475	0.0003525	0.00650369	0.675313	Gam1Male
44	0.66065	0.000366	0.00963158	0.919404	Gam1Male
45	0.26975	0.000384375	0.00784439	0.81131	Gam1Male
46	0.505996	0.00042675	0.00962232	0.910355	Gam1Male
47	0.666838	0.00044175	0.0109074	0.962169	Gam1Male
48	0.103549	0.00046425	0.00716988	0.683499	Gam1Male
49	0.530177	0.00054	0.0110317	0.887786	Gam1Male
50	0.724365	0.000629625	0.0105025	0.863619	Gam1Male
51	0.647182	0.000642	0.0103883	0.861569	Gam1Male
52	0.461155	0.000646875	0.0111626	0.92496	Gam1Male
53	0.213096	0.000709875	0.00812679	0.653753	Gam1Male
54	0.619322	0.000772125	0.01169	0.920485	Gam1Male
55	0.583811	0.000819	0.0124374	0.964523	Gam1Male
56	0.540021	0.000838875	0.0123728	0.922022	Gam1Male
57	0.625627	0.000880125	0.0127554	0.969983	Gam1Male
58	0.600581	0.00090975	0.0120577	0.906941	Gam1Male
59	0.589129	0.000933375	0.0127947	0.960926	Gam1Male
60	0.517217	0.00105225	0.0125642	0.911865	Gam1Male
61	0.142067	0.00105412	0.0111725	0.767598	Gam1Male
62	0.701491	0.0010695	0.013155	0.906401	Gam1Male
63	0.549589	0.0010905	0.0139272	0.862133	Gam1Male
64	0.169939	0.00111112	0.0111839	0.746801	Gam1Male
65	0.605406	0.00111188	0.0141821	0.911087	Gam1Male
66	0.560739	0.00111863	0.013168	0.919577	Gam1Male
67	0.687459	0.00117862	0.0141918	0.98115	Gam1Male
68	0.65118	0.001194	0.0132299	0.915386	Gam1Male
69	0.632063	0.00123225	0.013571	0.944713	Gam1Male
70	0.127712	0.00129488	0.0108859	0.714344	Gam1Male
71	0.516438	0.00129713	0.0136755	0.910326	Gam1Male
72	0.301081	0.00130163	0.0088727	0.609401	Gam1Male
73	0.372429	0.00131925	0.0111376	0.738192	Gam1Male
74	0.225765	0.00141638	0.0123917	0.810741	Gam1Male
75	0.528384	0.00141788	0.012443	0.787371	Gam1Male
76	0.195314	0.00142162	0.0130066	0.705865	Gam1Male
77	0.316858	0.00142837	0.0111158	0.72881	Gam1Male
78	0.632672	0.00145087	0.0148579	0.895438	Gam1Male
79	0.652036	0.00150788	0.0147542	0.951281	Gam1Male
80	0.416543	0.00155025	0.0133873	0.83837	Gam1Male
81	0.411242	0.00156938	0.0147359	0.896083	Gam1Male
82	0.133369	0.001578	0.0124301	0.742442	Gam1Male
83	0.415178	0.0015795	0.0130268	0.813047	Gam1Male
84	0.66924	0.00158475	0.0157765	0.913836	Gam1Male
85	0.779257	0.00159863	0.0153714	0.946748	Gam1Male
86	0.2082	0.00168038	0.0134055	0.813843	Gam1Male
87	0.237952	0.00178538	0.0132201	0.744	Gam1Male
88	0.548091	0.00184088	0.015145	0.905723	Gam1Male
89	0.699307	0.0018675	0.0166741	0.911713	Gam1Male
90	0.673388	0.001983	0.0157381	0.888348	Gam1Male
91	0.403338	0.0019845	0.0131163	0.748533	Gam1Male
92	0.648155	0.00198488	0.015879	0.88111	Gam1Male
93	0.272687	0.00202987	0.0147735	0.855176	Gam1Male
94	0.706552	0.00207712	0.0169908	0.927805	Gam1Male
95	0.0922258	0.00208837	0.0106822	0.609118	Gam1Male
96	0.563578	0.00216675	0.0165401	0.917565	Gam1Male
97	0.824487	0.00219112	0.0174383	0.963448	Gam1Male
98	0.723632	0.00228638	0.0172492	0.951768	Gam1Male
99	0.383438	0.00229838	0.0153481	0.838753	Gam1Male
100	0.381402	0.00230025	0.0165486	0.864824	Gam1Male
101	0.560746	0.002304	0.0166775	0.891759	Gam1Male
102	0.700339	0.00231937	0.0183567	0.93549	Gam1Male
103	0.436181	0.00241575	0.0170906	0.941309	Gam1Male
104	0.901881	0.00249337	0.0187966	0.973173	Gam1Male
105	0.225902	0.00257813	0.0143909	0.763225	Gam1Male
106	0.175371	0.00260363	0.01355	0.699039	Gam1Male
107	0.640281	0.00271725	0.0173018	0.884507	Gam1Male
108	0.45463	0.00272887	0.0174091	0.865931	Gam1Male
109	0.301552	0.00276262	0.0152253	0.757923	Gam1Male
110	0.181178	0.00294225	0.0142138	0.655685	Gam1Male
111	0.773968	0.002943	0.0188352	0.929841	Gam1Male
112	0.190505	0.0032115	0.0162649	0.755508	Gam1Male
113	0.646035	0.00323625	0.0173945	0.864976	Gam1Male
114	0.52673	0.003267	0.0177073	0.857034	Gam1Male
115	0.277123	0.0033735	0.0165125	0.76945	Gam1Male
116	0.849242	0.00361013	0.0206943	0.958304	Gam1Male
117	0.826545	0.00371437	0.0205726	0.956705	Gam1Male
118	0.294096	0.00398625	0.012758	0.601747	Gam1Male
119	0.142536	0.00451013	0.013459	0.596122	Gam1Male
120	0.40937	0.00452362	0.0165458	0.720972	Gam1Male
121	0.519824	0.00476588	0.0183162	0.785075	Gam1Male
122	0.710183	0.00502538	0.0191334	0.754093	Gam1Male
123	0.275833	0.005235	0.0167359	0.638462	Gam1Male
124	0.134046	0.00835462	0.0135715	0.473606	Gam1Male
125	0.273033	0.0090555	0.0178451	0.608824	Gam1Male
126	0.421201	0.0102983	0.0166517	0.551084	Gam1Male
127	0.42509	0.0196568	0.0164135	0.444706	Gam1Male
128	0.157328	0.0386231	0.024053	0.488963	Gam1Male
1	0.497273	7.5e-05	0.00539568	0.958524	Gam3Female
2	0.689154	7.54e-05	0.00571023	1.01471	Gam3Female
3	0.524194	7.88e-05	0.00533898	0.95026	Gam3Female
4	0.489201	7.95e-05	0.0047181	0.866739	Gam3Female
5	0.819055	8.03e-05	0.00587912	1.00282	Gam3Female
6	0.593927	8.21e-05	0.00586607	0.973429	Gam3Female
7	0.44141	8.59e-05	0.00548722	0.93962	Gam3Female
8	0.682494	8.63e-05	0.00592784	0.958162	Gam3Female
9	0.746864	8.74e-05	0.00644834	1.01757	Gam3Female
10	0.290666	8.77e-05	0.00473046	0.847885	Gam3Female
11	0.47568	8.85e-05	0.00534743	0.846567	Gam3Female
12	0.632686	8.89e-05	0.00575243	0.980398	Gam3Female
13	0.628531	8.96e-05	0.00533482	0.882073	Gam3Female
14	0.360837	9.38e-05	0.00526685	0.878464	Gam3Female
15	0.629938	9.53e-05	0.00620521	0.976103	Gam3Female
16	0.507972	0.00010725	0.00560052	0.91314	Gam3Female
17	0.316473	0.000109875	0.00592318	0.87777	Gam3Female
18	0.491789	0.000110625	0.00508621	0.837296	Gam3Female
19	0.312749	0.00011475	0.00582487	0.833718	Gam3Female
20	0.305348	0.00011475	0.005625	0.86463	Gam3Female
21	0.601812	0.000117	0.00637602	0.921001	Gam3Female
22	0.763002	0.000117375	0.00696587	0.998015	Gam3Female
23	0.524176	0.00011925	0.00642857	0.947408	Gam3Female
24	0.40651	0.000122625	0.00617758	0.88159	Gam3Female
25	0.459558	0.0001245	0.00640103	0.944272	Gam3Female
26	0.160141	0.000134625	0.00569239	0.793324	Gam3Female
27	0.740347	0.000136125	0.00729893	0.998012	Gam3Female
28	0.254589	0.000144	0.00638581	0.86345	Gam3Female
29	0.236145	0.000145125	0.00581663	0.821336	Gam3Female
30	0.363399	0.00014625	0.0065	0.863838	Gam3Female
31	0.440078	0.000159375	0.00689935	0.928798	Gam3Female
32	0.626918	0.000160875	0.00711836	0.96662	Gam3Female
33	0.440973	0.000165	0.00569948	0.784213	Gam3Female
34	0.72112	0.00017175	0.00806338	0.983821	Gam3Female
35	0.444744	0.000180375	0.00751562	0.958154	Gam3Female
36	0.609473	0.000183375	0.00792117	0.944717	Gam3Female
37	0.638414	0.00020025	0.00802605	0.957233	Gam3Female
38	0.416186	0.000201375	0.00637263	0.828217	Gam3Female
39	0.284593	0.00020325	0.00648325	0.823667	Gam3Female
40	0.809846	0.000205125	0.00672541	0.866955	Gam3Female
41	0.29784	0.000211125	0.00645642	0.806267	Gam3Female
42	0.146612	0.000214125	0.00637277	0.801003	Gam3Female
43	0.249161	0.00021675	0.00674183	0.826355	Gam3Female
44	0.112792	0.000218625	0.00648739	0.781837	Gam3Female
45	0.780755	0.000219	0.00783542	0.946182	Gam3Female
46	0.403743	0.000221625	0.00710337	0.850977	Gam3Female
47	0.5402	0.000245625	0.00782245	0.858514	Gam3Female
48	0.369104	0.000249	0.00825871	0.901973	Gam3Female
49	0.47994	0.00030525	0.00909836	0.927458	Gam3Female
50	0.304676	0.000309375	0.00775376	0.800214	Gam3Female
51	0.431544	0.000325125	0.00747414	0.771784	Gam3Female
52	0.787115	0.000332625	0.00935654	0.97829	Gam3Female
53	0.538963	0.000400875	0.00997202	0.901284	Gam3Female
54	0.52699	0.000400875	0.0101616	0.901002	Gam3Female
55	0.659323	0.000410625	0.00906457	0.910151	Gam3Female
56	0.638099	0.0004125	0.0104298	0.960166	Gam3Female
57	0.680939	0.00042075	0.0100778	0.941125	Gam3Female
58	0.672939	0.000442125	0.00995777	0.947266	Gam3Female
59	0.706889	0.000444	0.0105463	0.983452	Gam3Female
60	0.597113	0.0004485	0.010394	0.942959	Gam3Female
61	0.675174	0.00045375	0.0108036	0.97095	Gam3Female
62	0.644637	0.00045675	0.00887755	0.843149	Gam3Female
63	0.419023	0.00047175	0.00926817	0.856816	Gam3Female
64	0.800701	0.0004755	0.0105316	0.956736	Gam3Female
65	0.415338	0.000491625	0.00803309	0.741706	Gam3Female
66	0.498781	0.000516375	0.00931244	0.844938	Gam3Female
67	0.775819	0.00054	0.0110317	0.974659	Gam3Female
68	0.612668	0.0005505	0.0103868	0.893357	Gam3Female
69	0.541809	0.00055275	0.011178	0.948206	Gam3Female
70	0.563076	0.000576	0.0104632	0.904141	Gam3Female
71	0.746688	0.00058725	0.00916147	0.78506	Gam3Female
72	0.78221	0.000588375	0.011154	0.93633	Gam3Female
73	0.62821	0.000602625	0.0112116	0.919348	Gam3Female
74	0.725428	0.000618375	0.00998184	0.842828	Gam3Female
75	0.679984	0.000638625	0.0118925	0.957744	Gam3Female
76	0.327882	0.000654375	0.0108072	0.859984	Gam3Female
77	0.205941	0.000671625	0.010527	0.820109	Gam3Female
78	0.523547	0.000681	0.0112191	0.867841	Gam3Female
79	0.703717	0.0007125	0.0112116	0.927944	Gam3Female
80	0.467282	0.000723375	0.0112675	0.819533	Gam3Female
81	0.599029	0.0007755	0.0100453	0.780861	Gam3Female
82	0.738444	0.0008235	0.0127576	0.969804	Gam3Female
83	0.768724	0.000903	0.0124896	0.921906	Gam3Female
84	0.719621	0.000948	0.0124901	0.897018	Gam3Female
85	0.747989	0.000948	0.013268	0.960396	Gam3Female
86	0.673967	0.0010215	0.0122924	0.85051	Gam3Female
87	0.692749	0.00109238	0.0135362	0.956635	Gam3Female
88	0.504803	0.00117788	0.0122313	0.854276	Gam3Female
89	0.493798	0.00118913	0.01359	0.934533	Gam3Female
90	0.838622	0.00118913	0.0138431	0.919325	Gam3Female
91	0.686681	0.00119513	0.0140851	0.933741	Gam3Female
92	0.562766	0.00121725	0.0136082	0.923237	Gam3Female
93	0.335876	0.001272	0.0140397	0.842914	Gam3Female
94	0.447648	0.00133238	0.0146415	0.892985	Gam3Female
95	0.641144	0.00133875	0.0147277	0.975035	Gam3Female
96	0.602032	0.00134213	0.0150294	0.943346	Gam3Female
97	0.628369	0.00142012	0.013721	0.843739	Gam3Female
98	0.198025	0.00145163	0.0134348	0.811454	Gam3Female
99	0.397714	0.00149362	0.0137788	0.737127	Gam3Female
100	0.735154	0.00152137	0.0151986	0.949633	Gam3Female
101	0.293721	0.00157687	0.0133633	0.808417	Gam3Female
102	0.703307	0.0016275	0.0154926	0.940067	Gam3Female
103	0.540891	0.00164212	0.0119776	0.710719	Gam3Female
104	0.135524	0.00172537	0.0127006	0.690875	Gam3Female
105	0.425126	0.00173588	0.0141531	0.734011	Gam3Female
106	0.775339	0.00175463	0.0161419	0.946189	Gam3Female
107	0.513837	0.00186975	0.015012	0.813881	Gam3Female
108	0.573332	0.00190613	0.0140105	0.804087	Gam3Female
109	0.223094	0.00192675	0.0144218	0.847155	Gam3Female
110	0.414802	0.0019365	0.0153144	0.862607	Gam3Female
111	0.636912	0.00195225	0.016736	0.8905	Gam3Female
112	0.142091	0.00195337	0.0144534	0.804093	Gam3Female
113	0.674151	0.00199425	0.0147722	0.855351	Gam3Female
114	0.3549	0.00201563	0.0157532	0.855689	Gam3Female
115	0.193169	0.00202088	0.0149363	0.787819	Gam3Female
116	0.538149	0.00207375	0.0110189	0.620602	Gam3Female
117	0.383354	0.00216713	0.0145885	0.816851	Gam3Female
118	0.312229	0.00218025	0.0160136	0.823383	Gam3Female
119	0.359601	0.00222375	0.0152207	0.867488	Gam3Female
120	0.251027	0.0022455	0.016045	0.800251	Gam3Female
121	0.388371	0.00232275	0.0165733	0.852515	Gam3Female
122	0.536388	0.0023775	0.0174367	0.883714	Gam3Female
123	0.683203	0.00241012	0.0178594	0.940839	Gam3Female
124	0.589104	0.00244612	0.0170521	0.884228	Gam3Female
125	0.667803	0.00245175	0.0175942	0.912849	Gam3Female
126	0.444385	0.0024765	0.0137202	0.735903	Gam3Female
127	0.565184	0.00248212	0.0187897	0.943203	Gam3Female
128	0.361245	0.00251663	0.0162468	0.874127	Gam3Female
129	0.440401	0.00252187	0.0173922	0.866907	Gam3Female
130	0.553086	0.00255225	0.0173269	0.923139	Gam3Female
131	0.530116	0.00258938	0.0159937	0.808695	Gam3Female
132	0.467511	0.002646	0.0163233	0.881842	Gam3Female
133	0.827574	0.0027135	0.0155591	0.766499	Gam3Female
134	0.814562	0.00275737	0.0189445	0.955086	Gam3Female
135	0.215663	0.00276338	0.0153734	0.794292	Gam3Female
136	0.210764	0.0027945	0.015452	0.757014	Gam3Female
137	0.581831	0.002877	0.0190909	0.903257	Gam3Female
138	0.546601	0.00299025	0.0180407	0.903627	Gam3Female
139	0.486615	0.0031005	0.0174627	0.86702	Gam3Female
140	0.414482	0.003156	0.0175969	0.811152	Gam3Female
141	0.348705	0.00317062	0.0166656	0.775262	Gam3Female
142	0.472135	0.00320813	0.0192276	0.893181	Gam3Female
143	0.587379	0.0032205	0.019424	0.902174	Gam3Female
144	0.342499	0.00322463	0.0180147	0.805729	Gam3Female
145	0.246446	0.00335213	0.0156422	0.747448	Gam3Female
146	0.643194	0.00339225	0.0169401	0.784203	Gam3Female
147	0.300313	0.00345413	0.0187114	0.803727	Gam3Female
148	0.310664	0.00345525	0.0160747	0.769113	Gam3Female
149	0.465314	0.00347475	0.0182115	0.874488	Gam3Female
150	0.433198	0.00348188	0.0172712	0.789144	Gam3Female
151	0.559457	0.00348337	0.0170545	0.792929	Gam3Female
152	0.494087	0.00350325	0.0178966	0.870643	Gam3Female
153	0.536465	0.00352275	0.018793	0.914597	Gam3Female
154	0.471435	0.00354038	0.0197016	0.867857	Gam3Female
155	0.30615	0.0035775	0.0178741	0.76135	Gam3Female
156	0.516186	0.00358163	0.0187569	0.845635	Gam3Female
157	0.610375	0.00369863	0.0190454	0.894112	Gam3Female
158	0.402453	0.00376612	0.0170683	0.718524	Gam3Female
159	0.364648	0.00390487	0.0189557	0.785262	Gam3Female
160	0.525265	0.00394687	0.0191969	0.833955	Gam3Female
161	0.473243	0.00394913	0.0176143	0.782453	Gam3Female
162	0.242024	0.00400538	0.0197992	0.796263	Gam3Female
163	0.424018	0.00401063	0.0171175	0.762361	Gam3Female
164	0.278773	0.00403012	0.0173825	0.8043	Gam3Female
165	0.500609	0.00403575	0.0203466	0.841358	Gam3Female
166	0.572107	0.00405525	0.0208175	0.893025	Gam3Female
167	0.190211	0.00408413	0.0146018	0.586545	Gam3Female
168	0.254966	0.00415312	0.0189901	0.790992	Gam3Female
169	0.451076	0.00420638	0.0207774	0.844227	Gam3Female
170	0.367282	0.004209	0.0189211	0.852241	Gam3Female
171	0.497336	0.004227	0.0200189	0.849492	Gam3Female
172	0.458718	0.0042315	0.0188444	0.805885	Gam3Female
173	0.526767	0.004269	0.0190453	0.798622	Gam3Female
174	0.360676	0.00427275	0.018557	0.795604	Gam3Female
175	0.343254	0.004281	0.0164654	0.74415	Gam3Female
176	0.489615	0.00430013	0.0200145	0.813571	Gam3Female
177	0.448418	0.00437813	0.0200831	0.815973	Gam3Female
178	0.250943	0.00443325	0.0181245	0.795909	Gam3Female
179	0.584908	0.00443475	0.0210327	0.946182	Gam3Female
180	0.351805	0.00447375	0.0195916	0.777333	Gam3Female
181	0.47852	0.00448275	0.0193723	0.796134	Gam3Female
182	0.427058	0.00448275	0.0180211	0.784573	Gam3Female
183	0.591162	0.00456525	0.0203851	0.873144	Gam3Female
184	0.22574	0.00457387	0.0181036	0.742676	Gam3Female
185	0.304352	0.00461775	0.0186764	0.759404	Gam3Female
186	0.459459	0.00467663	0.0190688	0.784056	Gam3Female
187	0.32133	0.00467775	0.018449	0.822672	Gam3Female
188	0.302628	0.00468412	0.019562	0.797438	Gam3Female
189	0.584956	0.00470625	0.0220382	0.9478	Gam3Female
190	0.511445	0.00471712	0.0183047	0.818719	Gam3Female
191	0.451645	0.0048615	0.0207845	0.82589	Gam3Female
192	0.566605	0.00498412	0.0210612	0.852587	Gam3Female
193	0.308064	0.00500888	0.019343	0.768484	Gam3Female
194	0.448092	0.005118	0.0202693	0.835907	Gam3Female
195	0.47637	0.00512737	0.0197207	0.858902	Gam3Female
196	0.405757	0.00518625	0.021325	0.863878	Gam3Female
197	0.425783	0.00526725	0.0221966	0.829681	Gam3Female
198	0.445666	0.00527475	0.0206125	0.806574	Gam3Female
199	0.39071	0.00528638	0.0202117	0.816325	Gam3Female
200	0.402129	0.00530813	0.0209435	0.843619	Gam3Female
201	0.549193	0.00544537	0.0210003	0.857257	Gam3Female
202	0.335439	0.00549225	0.0196327	0.792563	Gam3Female
203	0.508965	0.00551175	0.0220735	0.856381	Gam3Female
204	0.298295	0.0055305	0.0171648	0.675859	Gam3Female
205	0.392518	0.00554437	0.0205996	0.798389	Gam3Female
206	0.428972	0.00557438	0.0209013	0.848491	Gam3Female
207	0.528589	0.00559238	0.0194146	0.785062	Gam3Female
208	0.29819	0.00559838	0.0170448	0.690559	Gam3Female
209	0.496423	0.00570825	0.0231197	0.872138	Gam3Female
210	0.390864	0.00575175	0.0228743	0.845377	Gam3Female
211	0.213929	0.00583875	0.0203334	0.769946	Gam3Female
212	0.456335	0.00587963	0.0201082	0.807235	Gam3Female
213	0.56864	0.00590325	0.0233238	0.866989	Gam3Female
214	0.32638	0.00591037	0.0195417	0.770816	Gam3Female
215	0.356109	0.00593663	0.0198583	0.769618	Gam3Female
216	0.431128	0.00606975	0.0235764	0.840678	Gam3Female
217	0.458573	0.00616575	0.023333	0.845072	Gam3Female
218	0.34171	0.00627075	0.0208296	0.772857	Gam3Female
219	0.459845	0.00632062	0.0201905	0.777616	Gam3Female
220	0.496156	0.00634425	0.020672	0.777631	Gam3Female
221	0.546947	0.00634613	0.0224165	0.885506	Gam3Female
222	0.145126	0.0063705	0.0160608	0.612091	Gam3Female
223	0.394995	0.00647363	0.0212529	0.776982	Gam3Female
224	0.288092	0.00651825	0.0197403	0.732489	Gam3Female
225	0.441338	0.00653963	0.0216831	0.859408	Gam3Female
226	0.529725	0.00669675	0.0225594	0.825435	Gam3Female
227	0.217167	0.00684262	0.0182811	0.632578	Gam3Female
228	0.334225	0.00702863	0.0181947	0.694703	Gam3Female
229	0.321564	0.00704625	0.0165697	0.615263	Gam3Female
230	0.49829	0.00716925	0.0230597	0.819127	Gam3Female
231	0.160053	0.00776175	0.0203988	0.732654	Gam3Female
232	0.383395	0.00779963	0.0207741	0.720144	Gam3Female
233	0.477832	0.007923	0.0236755	0.850048	Gam3Female
234	0.381893	0.00821812	0.0225123	0.820439	Gam3Female
235	0.416685	0.0083535	0.0172522	0.577728	Gam3Female
236	0.607076	0.0084075	0.0229556	0.760592	Gam3Female
237	0.598133	0.00847837	0.0257858	0.903333	Gam3Female
238	0.521353	0.0085695	0.0224921	0.826086	Gam3Female
239	0.364158	0.00869963	0.0202623	0.710923	Gam3Female
240	0.290053	0.00919987	0.0199585	0.668965	Gam3Female
241	0.623856	0.00929662	0.0214752	0.72698	Gam3Female
242	0.592906	0.009378	0.0190784	0.634757	Gam3Female
243	0.348581	0.00941287	0.023824	0.762686	Gam3Female
244	0.158919	0.0095985	0.0212192	0.676109	Gam3Female
245	0.152988	0.00978075	0.0197232	0.624589	Gam3Female
246	0.484591	0.0100549	0.02334	0.761909	Gam3Female
247	0.183975	0.0102641	0.0202109	0.667429	Gam3Female
248	0.21257	0.0102829	0.0235603	0.725401	Gam3Female
249	0.238488	0.0106875	0.019262	0.641773	Gam3Female
250	0.453547	0.0107711	0.0205419	0.624509	Gam3Female
251	0.165912	0.0108281	0.0224162	0.697945	Gam3Female
252	0.499001	0.0111349	0.0237721	0.739631	Gam3Female
253	0.472535	0.0111435	0.0181564	0.537995	Gam3Female
254	0.246333	0.0112481	0.0208279	0.698778	Gam3Female
255	0.34915	0.0116749	0.0189312	0.602429	Gam3Female
256	0.38758	0.0117596	0.0188516	0.579132	Gam3Female
257	0.394925	0.0122723	0.018863	0.585751	Gam3Female
258	0.480155	0.012327	0.0203181	0.626071	Gam3Female
259	0.267621	0.0125614	0.0215831	0.635466	Gam3Female
260	0.359315	0.0127819	0.0209128	0.651844	Gam3Female
261	0.193552	0.0129274	0.023025	0.704557	Gam3Female
262	0.387287	0.0139275	0.0255106	0.709231	Gam3Female
263	0.326359	0.0145612	0.0225616	0.675258	Gam3Female
264	0.370424	0.0145796	0.0246173	0.697818	Gam3Female
265	0.256856	0.0152089	0.0231085	0.682208	Gam3Female
266	0.406271	0.0155062	0.0208867	0.553993	Gam3Female
267	0.338225	0.015552	0.0209103	0.598821	Gam3Female
268	0.40278	0.0157136	0.024705	0.70874	Gam3Female
269	0.257437	0.0166939	0.0210608	0.589423	Gam3Female
270	0.282092	0.0171315	0.0209023	0.586697	Gam3Female
271	0.369295	0.0175658	0.0224583	0.59681	Gam3Female
272	0.437816	0.0196148	0.0240244	0.66131	Gam3Female
273	0.224867	0.0199774	0.022618	0.624307	Gam3Female
274	0.474583	0.0210007	0.0227232	0.583291	Gam3Female
275	0.316219	0.0224869	0.0230587	0.557624	Gam3Female
276	0.46408	0.0231499	0.0242954	0.605474	Gam3Female
277	0.278967	0.0252593	0.023741	0.570145	Gam3Female
278	0.459465	0.0258435	0.02042	0.487289	Gam3Female
279	0.275518	0.0262406	0.0227339	0.514662	Gam3Female
280	0.505149	0.0307125	0.0245985	0.561947	Gam3Female
281	0.598994	0.0331646	0.0212091	0.458185	Gam3Female
282	0.099173	0.0334076	0.0215429	0.474696	Gam3Female
283	0.0376524	0.0343147	0.0222888	0.485259	Gam3Female
284	0.151863	0.043419	0.0201775	0.403599	Gam3Female
285	0.14771	0.0485408	0.0242431	0.464179	Gam3Female
286	0.367696	0.0537574	0.0214926	0.399408	Gam3Female
287	0.43893	0.0554314	0.0253743	0.482358	Gam3Female
288	0.328659	0.0589444	0.0214726	0.384537	Gam3Female
289	0.36887	0.0590126	0.0212051	0.380232	Gam3Female
290	0.34238	0.0649147	0.0215431	0.379289	Gam3Female
291	0.337603	0.0805474	0.0231651	0.385742	Gam3Female
292	0.171215	0.0811429	0.0216099	0.347245	Gam3Female
293	0.155717	0.0813023	0.0222642	0.363762	Gam3Female
1	0.312639	7.61e-05	0.0041485	0.740621	Gam4Male
2	0.699779	7.73e-05	0.00570111	0.974299	Gam4Male
3	0.533187	7.99e-05	0.00583029	0.967995	Gam4Male
4	0.42806	8.36e-05	0.00555648	0.95735	Gam4Male
5	0.4176	9.11e-05	0.00565994	0.937798	Gam4Male
6	0.454411	9.3e-05	0.00516667	0.895137	Gam4Male
7	0.200394	0.000100125	0.00437227	0.749091	Gam4Male
8	0.628683	0.0001035	0.00578212	0.941082	Gam4Male
9	0.798425	0.000109875	0.00652077	0.969015	Gam4Male
10	0.359334	0.0001125	0.00604839	0.906111	Gam4Male
11	0.246395	0.000116625	0.00500537	0.787218	Gam4Male
12	0.578381	0.000118125	0.00636792	0.953487	Gam4Male
13	0.279306	0.0001215	0.00542411	0.819548	Gam4Male
14	0.389584	0.000126375	0.00688692	0.93398	Gam4Male
15	0.276618	0.000126375	0.00597518	0.877603	Gam4Male
16	0.326114	0.000127125	0.00642046	0.901245	Gam4Male
17	0.741503	0.000130875	0.00685209	0.99802	Gam4Male
18	0.457639	0.00013575	0.00611486	0.856559	Gam4Male
19	0.693764	0.000146625	0.00716993	0.963022	Gam4Male
20	0.193082	0.00015	0.00546448	0.7936	Gam4Male
21	0.296229	0.00015	0.00672646	0.891496	Gam4Male
22	0.485927	0.000156	0.00679739	0.915097	Gam4Male
23	0.480015	0.000163125	0.00695629	0.958046	Gam4Male
24	0.658084	0.00017025	0.00753319	0.974428	Gam4Male
25	0.447451	0.00017325	0.0066	0.870865	Gam4Male
26	0.554343	0.000174375	0.00764803	0.965242	Gam4Male
27	0.713123	0.00017925	0.00733129	0.959712	Gam4Male
28	0.529638	0.0001875	0.00706215	0.89149	Gam4Male
29	0.288664	0.00019575	0.00734522	0.914921	Gam4Male
30	0.410561	0.0002055	0.00638199	0.802099	Gam4Male
31	0.649377	0.0002085	0.00817647	0.96979	Gam4Male
32	0.135508	0.0002115	0.00672496	0.806476	Gam4Male
33	0.557086	0.000216	0.00797048	0.923	Gam4Male
34	0.218917	0.000216375	0.00751302	0.856905	Gam4Male
35	0.480145	0.0002265	0.00791958	0.921965	Gam4Male
36	0.56992	0.000226875	0.00865935	0.96207	Gam4Male
37	0.619484	0.000228	0.00703704	0.871453	Gam4Male
38	0.252023	0.000231	0.00694737	0.872722	Gam4Male
39	0.252413	0.000234	0.00702703	0.811008	Gam4Male
40	0.601404	0.000280125	0.00918443	0.951472	Gam4Male
41	0.171933	0.000281625	0.0066421	0.739555	Gam4Male
42	0.519596	0.000282	0.00839286	0.912973	Gam4Male
43	0.664756	0.00029175	0.0088142	0.913047	Gam4Male
44	0.405048	0.0003135	0.00782772	0.861978	Gam4Male
45	0.456293	0.000328875	0.00887652	0.890473	Gam4Male
46	0.312759	0.000328875	0.00723597	0.77627	Gam4Male
47	0.277202	0.000356625	0.00869817	0.851483	Gam4Male
48	0.559779	0.000361125	0.00944118	0.960288	Gam4Male
49	0.154484	0.000367875	0.00710183	0.755071	Gam4Male
50	0.647329	0.0003735	0.010375	0.977841	Gam4Male
51	0.137214	0.000382125	0.00752215	0.782128	Gam4Male
52	0.458457	0.0004215	0.00930464	0.856608	Gam4Male
53	0.188384	0.000438	0.00786355	0.757372	Gam4Male
54	0.449855	0.000442875	0.0090475	0.898558	Gam4Male
55	0.621903	0.000512625	0.0103561	0.944219	Gam4Male
56	0.37887	0.000514875	0.00942995	0.856455	Gam4Male
57	0.548786	0.000527625	0.0109013	0.886686	Gam4Male
58	0.785148	0.000570375	0.0115812	0.991628	Gam4Male
59	0.602393	0.000586125	0.0111219	0.939178	Gam4Male
60	0.120996	0.000588	0.00867897	0.730508	Gam4Male
61	0.168794	0.000591	0.00982544	0.78818	Gam4Male
62	0.493152	0.0006015	0.0112116	0.868476	Gam4Male
63	0.171679	0.000613875	0.00890965	0.771084	Gam4Male
64	0.179233	0.000639375	0.00844059	0.7431	Gam4Male
65	0.305328	0.00065625	0.0108741	0.871249	Gam4Male
66	0.212434	0.00067425	0.0091985	0.732717	Gam4Male
67	0.477776	0.000694875	0.0113635	0.925124	Gam4Male
68	0.531126	0.0007095	0.0113248	0.916358	Gam4Male
69	0.305536	0.000711375	0.011382	0.830476	Gam4Male
70	0.721361	0.00071175	0.0114062	0.914633	Gam4Male
71	0.7773	0.000748875	0.0124501	0.976485	Gam4Male
72	0.784168	0.000756375	0.0124609	0.987429	Gam4Male
73	0.657562	0.00077025	0.0122554	0.965547	Gam4Male
74	0.513698	0.000799125	0.0118917	0.867435	Gam4Male
75	0.641994	0.00082875	0.0123418	0.946526	Gam4Male
76	0.62511	0.000836625	0.0120291	0.930522	Gam4Male
77	0.706125	0.00083775	0.0127221	0.969801	Gam4Male
78	0.450813	0.0008385	0.0123218	0.912866	Gam4Male
79	0.85517	0.00086475	0.013263	0.963787	Gam4Male
80	0.569304	0.000870375	0.0119721	0.917977	Gam4Male
81	0.509867	0.000871875	0.0119027	0.91324	Gam4Male
82	0.621239	0.000882375	0.0122467	0.940826	Gam4Male
83	0.549233	0.00088275	0.0124947	0.955628	Gam4Male
84	0.53316	0.000884625	0.0125836	0.958296	Gam4Male
85	0.546982	0.00095475	0.0133345	0.980676	Gam4Male
86	0.496545	0.000959625	0.0126101	0.818698	Gam4Male
87	0.22969	0.00096	0.0115872	0.853473	Gam4Male
88	0.553701	0.000969375	0.0126965	0.916469	Gam4Male
89	0.728196	0.0009795	0.0131565	0.963992	Gam4Male
90	0.703754	0.000986625	0.0133058	0.963706	Gam4Male
91	0.615899	0.000998625	0.0133506	0.97967	Gam4Male
92	0.723796	0.00100763	0.0132148	0.927109	Gam4Male
93	0.0773343	0.00105712	0.00866496	0.654523	Gam4Male
94	0.244399	0.0010575	0.0115259	0.796056	Gam4Male
95	0.703424	0.00105825	0.0133113	0.945136	Gam4Male
96	0.854434	0.00115463	0.0138278	0.933908	Gam4Male
97	0.552196	0.00116175	0.0130022	0.912811	Gam4Male
98	0.289331	0.00117075	0.0123758	0.736921	Gam4Male
99	0.334718	0.00118837	0.0107061	0.710782	Gam4Male
100	0.408563	0.00119063	0.01283	0.90416	Gam4Male
101	0.381547	0.00119513	0.011066	0.737087	Gam4Male
102	0.770648	0.00121275	0.0139798	0.923221	Gam4Male
103	0.576842	0.00125025	0.0142235	0.961868	Gam4Male
104	0.311869	0.001329	0.0107481	0.678662	Gam4Male
105	0.460301	0.00139313	0.0102135	0.666217	Gam4Male
106	0.380804	0.00139762	0.0139136	0.909162	Gam4Male
107	0.792399	0.00141675	0.0154162	0.980274	Gam4Male
108	0.448097	0.00141938	0.0138814	0.875026	Gam4Male
109	0.335836	0.00145612	0.0135265	0.856405	Gam4Male
110	0.571785	0.00148125	0.0151225	0.942197	Gam4Male
111	0.764885	0.00149325	0.015339	0.95755	Gam4Male
112	0.698973	0.00152625	0.0149121	0.939047	Gam4Male
113	0.260718	0.00154538	0.0123088	0.756677	Gam4Male
114	0.666471	0.00155587	0.0151867	0.941362	Gam4Male
115	0.76861	0.00156788	0.0151193	0.937438	Gam4Male
116	0.634985	0.00160425	0.015337	0.946847	Gam4Male
117	0.190458	0.00161025	0.0122359	0.751987	Gam4Male
118	0.508959	0.00165488	0.0136204	0.835726	Gam4Male
119	0.753368	0.001659	0.0157177	0.963359	Gam4Male
120	0.446306	0.00166537	0.0147444	0.857057	Gam4Male
121	0.466053	0.00167325	0.0148141	0.892444	Gam4Male
122	0.171743	0.00167925	0.0129422	0.743612	Gam4Male
123	0.512926	0.00170813	0.0140644	0.868318	Gam4Male
124	0.83351	0.0017475	0.0158073	0.924413	Gam4Male
125	0.143867	0.0017475	0.0122503	0.756263	Gam4Male
126	0.459317	0.001749	0.0139141	0.828789	Gam4Male
127	0.223187	0.0017595	0.0138926	0.787124	Gam4Male
128	0.700489	0.001779	0.0143932	0.875409	Gam4Male
129	0.641422	0.001785	0.014801	0.88023	Gam4Male
130	0.211429	0.00181275	0.013018	0.770615	Gam4Male
131	0.187387	0.00184987	0.0132608	0.770079	Gam4Male
132	0.46566	0.0018675	0.0149281	0.890551	Gam4Male
133	0.25248	0.00187125	0.0131454	0.775895	Gam4Male
134	0.735141	0.00188212	0.0165316	0.955782	Gam4Male
135	0.157268	0.001923	0.0123111	0.713609	Gam4Male
136	0.624382	0.00194363	0.0155056	0.899619	Gam4Male
137	0.334234	0.00196162	0.0139617	0.833446	Gam4Male
138	0.11528	0.00197663	0.0103869	0.586249	Gam4Male
139	0.658327	0.00199838	0.0162933	0.942229	Gam4Male
140	0.812442	0.00207712	0.017209	0.965641	Gam4Male
141	0.747495	0.0021165	0.0167511	0.949584	Gam4Male
142	0.209821	0.002169	0.0121513	0.681971	Gam4Male
143	0.42885	0.00217125	0.0152422	0.76356	Gam4Male
144	0.789825	0.00220012	0.0179017	0.942155	Gam4Male
145	0.689412	0.00220688	0.0171474	0.968252	Gam4Male
146	0.351085	0.0022215	0.0144723	0.792221	Gam4Male
147	0.206565	0.00224437	0.0138842	0.767771	Gam4Male
148	0.630339	0.002268	0.0157774	0.859085	Gam4Male
149	0.672076	0.00229087	0.0159921	0.879823	Gam4Male
150	0.391489	0.0024165	0.0143925	0.786286	Gam4Male
151	0.758575	0.002433	0.0164059	0.892247	Gam4Male
152	0.402685	0.00245963	0.0139395	0.762787	Gam4Male
153	0.533749	0.00250725	0.0153349	0.819244	Gam4Male
154	0.361703	0.00256425	0.0116451	0.614901	Gam4Male
155	0.198076	0.00268013	0.0148442	0.793917	Gam4Male
156	0.440166	0.00289388	0.0163311	0.840248	Gam4Male
157	0.26179	0.00296737	0.0130664	0.658884	Gam4Male
158	0.816203	0.003033	0.0189503	0.954055	Gam4Male
159	0.733045	0.003042	0.0189592	0.936844	Gam4Male
160	0.338489	0.003045	0.014552	0.719854	Gam4Male
161	0.469064	0.00306638	0.0155338	0.77611	Gam4Male
162	0.305738	0.00314925	0.0156446	0.783185	Gam4Male
163	0.811814	0.003219	0.0164739	0.766518	Gam4Male
164	0.791044	0.00330975	0.0195785	0.931582	Gam4Male
165	0.601113	0.00341362	0.0176597	0.848715	Gam4Male
166	0.742556	0.00373688	0.0193721	0.900131	Gam4Male
167	0.943254	0.003777	0.0215705	0.993468	Gam4Male
168	0.346124	0.00384563	0.0164063	0.763403	Gam4Male
169	0.294768	0.00395962	0.014687	0.670148	Gam4Male
170	0.29676	0.00399037	0.0126498	0.577563	Gam4Male
171	0.772926	0.00438225	0.0205402	0.912447	Gam4Male
172	0.386465	0.00444488	0.0186446	0.806857	Gam4Male
173	0.466179	0.0046215	0.0190538	0.832068	Gam4Male
174	0.376702	0.00477525	0.0187817	0.793504	Gam4Male
175	0.335244	0.00526463	0.0165554	0.705254	Gam4Male
176	0.384446	0.00528337	0.0195247	0.807105	Gam4Male
177	0.681089	0.00615863	0.0235152	0.930644	Gam4Male
178	0.437604	0.00741225	0.018666	0.644775	Gam4Male
179	0.343257	0.0074865	0.0183831	0.671681	Gam4Male
180	0.379811	0.0129626	0.0213184	0.639627	Gam4Male
181	0.440511	0.020703	0.0172439	0.460265	Gam4Male
182	0.267522	0.0239884	0.0226455	0.563332	Gam4Male
1	0.53769	7.88e-05	0.0048913	0.862997	Gam5Female
2	0.462532	8.25e-05	0.00512422	0.907687	Gam5Female
3	0.489229	8.33e-05	0.00513889	0.893436	Gam5Female
4	0.357374	8.66e-05	0.00451172	0.813112	Gam5Female
5	0.58585	8.7e-05	0.0053211	0.927526	Gam5Female
6	0.330856	8.7e-05	0.0050289	0.888533	Gam5Female
7	0.648676	8.74e-05	0.00596416	0.969993	Gam5Female
8	0.400426	8.89e-05	0.00529018	0.906921	Gam5Female
9	0.334278	9.26e-05	0.00568251	0.890078	Gam5Female
10	0.339557	9.38e-05	0.00457317	0.761587	Gam5Female
11	0.255375	0.000100875	0.00529528	0.845631	Gam5Female
12	0.440404	0.000101625	0.00608533	0.916293	Gam5Female
13	0.455686	0.000117	0.00567961	0.894337	Gam5Female
14	0.52505	0.000120375	0.0062049	0.936666	Gam5Female
15	0.628846	0.0001305	0.00659091	0.979626	Gam5Female
16	0.642776	0.00014625	0.0072401	0.939268	Gam5Female
17	0.658674	0.000147	0.00647577	0.918836	Gam5Female
18	0.607264	0.000151875	0.00625	0.884162	Gam5Female
19	0.286845	0.000152625	0.00666485	0.883121	Gam5Female
20	0.630883	0.0001545	0.00721963	0.963795	Gam5Female
21	0.483634	0.000157875	0.00552977	0.769468	Gam5Female
22	0.561475	0.000162	0.00645418	0.879859	Gam5Female
23	0.309634	0.0001665	0.0067002	0.868692	Gam5Female
24	0.14939	0.000169125	0.00493076	0.686576	Gam5Female
25	0.405356	0.000186	0.00554396	0.750926	Gam5Female
26	0.218148	0.000188625	0.00721319	0.85053	Gam5Female
27	0.316209	0.000199125	0.00658264	0.825765	Gam5Female
28	0.334588	0.000205875	0.00724912	0.874517	Gam5Female
29	0.345763	0.000207	0.00625378	0.802939	Gam5Female
30	0.386607	0.000213375	0.00617583	0.780139	Gam5Female
31	0.669286	0.00023775	0.00843085	0.939811	Gam5Female
32	0.383611	0.000238125	0.00681331	0.84218	Gam5Female
33	0.665449	0.000244125	0.00788772	0.904396	Gam5Female
34	0.351212	0.00026175	0.00757598	0.829741	Gam5Female
35	0.406949	0.000265875	0.00769537	0.861133	Gam5Female
36	0.252948	0.000267375	0.00682079	0.79907	Gam5Female
37	0.285887	0.000312375	0.00812419	0.826446	Gam5Female
38	0.166172	0.00034575	0.00730973	0.746657	Gam5Female
39	0.473395	0.000373875	0.00887011	0.90864	Gam5Female
40	0.484753	0.000385125	0.00973767	0.90965	Gam5Female
41	0.223641	0.000388125	0.00739991	0.738164	Gam5Female
42	0.777138	0.000415875	0.0105152	0.978949	Gam5Female
43	0.524421	0.000445125	0.00904726	0.862054	Gam5Female
44	0.29984	0.00045225	0.0094613	0.844839	Gam5Female
45	0.77034	0.000472125	0.0107179	0.991599	Gam5Female
46	0.599023	0.0004905	0.0103481	0.88064	Gam5Female
47	0.13587	0.000538125	0.0101821	0.792995	Gam5Female
48	0.689363	0.000559125	0.0111937	0.975795	Gam5Female
49	0.351423	0.0005745	0.0107989	0.873295	Gam5Female
50	0.562127	0.000579375	0.0107992	0.913215	Gam5Female
51	0.428596	0.0006195	0.0103769	0.834813	Gam5Female
52	0.454129	0.000646875	0.009375	0.729123	Gam5Female
53	0.63634	0.000684	0.0117425	0.968786	Gam5Female
54	0.471438	0.000699	0.0118174	0.845365	Gam5Female
55	0.405017	0.000724125	0.00955941	0.725473	Gam5Female
56	0.545968	0.000754125	0.0119607	0.83509	Gam5Female
57	0.560002	0.000918375	0.0126064	0.85932	Gam5Female
58	0.496341	0.000984375	0.0107347	0.737362	Gam5Female
59	0.494722	0.00110287	0.0112826	0.765583	Gam5Female
60	0.572401	0.00127538	0.0137581	0.883247	Gam5Female
61	0.39168	0.00132263	0.0137487	0.879667	Gam5Female
62	0.219764	0.00133725	0.0105795	0.679049	Gam5Female
63	0.142539	0.00138	0.012517	0.767693	Gam5Female
64	0.674453	0.00142613	0.0146796	0.893365	Gam5Female
65	0.441526	0.00143475	0.0142054	0.889953	Gam5Female
66	0.308859	0.00145275	0.0134701	0.841211	Gam5Female
67	0.536555	0.00149625	0.0150301	0.931674	Gam5Female
68	0.775951	0.00149625	0.0153147	0.970729	Gam5Female
69	0.473982	0.00158775	0.0147698	0.818494	Gam5Female
70	0.294108	0.00160425	0.0149163	0.801407	Gam5Female
71	0.53025	0.00165675	0.015319	0.85469	Gam5Female
72	0.59056	0.00167888	0.0153884	0.905782	Gam5Female
73	0.530362	0.00171412	0.015813	0.876127	Gam5Female
74	0.495154	0.001806	0.0142767	0.822241	Gam5Female
75	0.504014	0.00182438	0.0152667	0.930539	Gam5Female
76	0.452238	0.001839	0.0148426	0.870336	Gam5Female
77	0.213662	0.00193762	0.014746	0.815672	Gam5Female
78	0.27963	0.002043	0.0139979	0.80799	Gam5Female
79	0.305642	0.00216862	0.0140228	0.770061	Gam5Female
80	0.282701	0.00234263	0.0124113	0.645104	Gam5Female
81	0.312315	0.00248475	0.0172193	0.87063	Gam5Female
82	0.59349	0.00251963	0.0163135	0.844434	Gam5Female
83	0.291868	0.002604	0.0155231	0.809377	Gam5Female
84	0.368283	0.00268162	0.0174528	0.833856	Gam5Female
85	0.342886	0.00274875	0.0164007	0.875066	Gam5Female
86	0.60013	0.00278475	0.0172858	0.902667	Gam5Female
87	0.538191	0.00285637	0.0162294	0.822394	Gam5Female
88	0.491895	0.00287062	0.0177583	0.893778	Gam5Female
89	0.338104	0.00292538	0.0156731	0.829429	Gam5Female
90	0.481525	0.002928	0.0178809	0.900877	Gam5Female
91	0.389225	0.00298913	0.0170127	0.862265	Gam5Female
92	0.519304	0.00300412	0.0162385	0.835072	Gam5Female
93	0.527049	0.00302362	0.0167793	0.841464	Gam5Female
94	0.198289	0.00302513	0.0163786	0.786704	Gam5Female
95	0.188483	0.00303187	0.0142275	0.704898	Gam5Female
96	0.441184	0.00305925	0.0159669	0.83923	Gam5Female
97	0.542132	0.00314138	0.016985	0.832378	Gam5Female
98	0.303936	0.00314888	0.0172211	0.816446	Gam5Female
99	0.553961	0.00322575	0.0172132	0.816721	Gam5Female
100	0.499469	0.00323325	0.0180176	0.81714	Gam5Female
101	0.83047	0.00327787	0.0201467	0.979212	Gam5Female
102	0.43632	0.00328162	0.0162216	0.816429	Gam5Female
103	0.536384	0.00328238	0.0196608	0.910148	Gam5Female
104	0.583807	0.00328462	0.0184167	0.875548	Gam5Female
105	0.298894	0.00332512	0.0177577	0.850059	Gam5Female
106	0.265018	0.00333937	0.0163855	0.807872	Gam5Female
107	0.5721	0.00336712	0.0182401	0.877029	Gam5Female
108	0.590356	0.00336975	0.0192612	0.900087	Gam5Female
109	0.505701	0.0033825	0.0182887	0.861544	Gam5Female
110	0.467522	0.00344925	0.0188329	0.881523	Gam5Female
111	0.466348	0.0034905	0.0179414	0.872273	Gam5Female
112	0.467268	0.00351338	0.0181617	0.867831	Gam5Female
113	0.477334	0.00357262	0.0191562	0.894097	Gam5Female
114	0.421336	0.0036255	0.0189618	0.881588	Gam5Female
115	0.595891	0.00371962	0.0201006	0.918897	Gam5Female
116	0.384891	0.00372675	0.0192896	0.858942	Gam5Female
117	0.55142	0.0037425	0.0188682	0.897093	Gam5Female
118	0.4277	0.00375113	0.0167873	0.767758	Gam5Female
119	0.555131	0.00378113	0.0196524	0.924225	Gam5Female
120	0.370061	0.00380063	0.0168842	0.743233	Gam5Female
121	0.403514	0.00381412	0.017436	0.817989	Gam5Female
122	0.495899	0.00385613	0.0169649	0.786488	Gam5Female
123	0.510492	0.00385762	0.0181407	0.806097	Gam5Female
124	0.429293	0.00388837	0.0189955	0.869668	Gam5Female
125	0.484092	0.00392512	0.0195523	0.862527	Gam5Female
126	0.480692	0.00397575	0.0193986	0.845309	Gam5Female
127	0.380124	0.0040155	0.016091	0.700566	Gam5Female
128	0.267315	0.00407062	0.0157776	0.690335	Gam5Female
129	0.474926	0.00407175	0.0165384	0.727213	Gam5Female
130	0.20877	0.00408413	0.0164815	0.749315	Gam5Female
131	0.570057	0.00413137	0.0199487	0.894009	Gam5Female
132	0.464897	0.00417375	0.0203003	0.859533	Gam5Female
133	0.459608	0.004179	0.0189481	0.847169	Gam5Female
134	0.550047	0.00421163	0.0201417	0.913397	Gam5Female
135	0.54602	0.00423788	0.0205473	0.909372	Gam5Female
136	0.340984	0.00424313	0.0186757	0.840785	Gam5Female
137	0.383748	0.00424913	0.0180392	0.800902	Gam5Female
138	0.521119	0.0042645	0.017873	0.767978	Gam5Female
139	0.46893	0.00430762	0.0193471	0.854131	Gam5Female
140	0.478867	0.004335	0.0190132	0.840153	Gam5Female
141	0.34489	0.00433612	0.0189848	0.843867	Gam5Female
142	0.508956	0.00434325	0.0208509	0.892882	Gam5Female
143	0.509802	0.00436013	0.0194909	0.868073	Gam5Female
144	0.517914	0.0043815	0.0207114	0.80835	Gam5Female
145	0.551555	0.00439687	0.020662	0.901779	Gam5Female
146	0.178269	0.004425	0.0166291	0.760149	Gam5Female
147	0.417655	0.00443888	0.0181884	0.792008	Gam5Female
148	0.236436	0.00445162	0.0179501	0.788411	Gam5Female
149	0.379675	0.00445275	0.019521	0.846684	Gam5Female
150	0.325	0.00445463	0.0186347	0.812088	Gam5Female
151	0.213312	0.00446325	0.0178245	0.806861	Gam5Female
152	0.357502	0.00448688	0.0181876	0.797913	Gam5Female
153	0.363062	0.004515	0.0175476	0.795468	Gam5Female
154	0.409798	0.004557	0.0198174	0.855616	Gam5Female
155	0.502305	0.00463462	0.0195183	0.838454	Gam5Female
156	0.182339	0.00466725	0.0157067	0.691454	Gam5Female
157	0.524806	0.0046905	0.0202003	0.840636	Gam5Female
158	0.594293	0.00471825	0.0216136	0.90048	Gam5Female
159	0.505139	0.00477937	0.0206989	0.875033	Gam5Female
160	0.521935	0.0047865	0.0190129	0.803624	Gam5Female
161	0.610907	0.00479288	0.0220666	0.953512	Gam5Female
162	0.422668	0.004836	0.0196505	0.836697	Gam5Female
163	0.433184	0.00483638	0.0198415	0.846924	Gam5Female
164	0.460855	0.00484125	0.0192228	0.847674	Gam5Female
165	0.411483	0.00484537	0.0179193	0.792073	Gam5Female
166	0.391451	0.004866	0.0199754	0.832422	Gam5Female
167	0.51326	0.00488362	0.0210592	0.881112	Gam5Female
168	0.424579	0.00507038	0.0196717	0.764274	Gam5Female
169	0.335863	0.00513862	0.0189198	0.792515	Gam5Female
170	0.708464	0.00519938	0.0200207	0.798481	Gam5Female
171	0.542595	0.005283	0.0221	0.905051	Gam5Female
172	0.424822	0.00532275	0.0214152	0.866609	Gam5Female
173	0.669266	0.0054555	0.0200754	0.782303	Gam5Female
174	0.5005	0.00550537	0.0200341	0.768463	Gam5Female
175	0.487176	0.005523	0.0191538	0.796803	Gam5Female
176	0.500002	0.00562162	0.0211578	0.839378	Gam5Female
177	0.554214	0.0056445	0.0224657	0.90902	Gam5Female
178	0.484754	0.00571237	0.0206671	0.823528	Gam5Female
179	0.414724	0.00571725	0.0194035	0.808363	Gam5Female
180	0.651386	0.00574462	0.0227195	0.926186	Gam5Female
181	0.24558	0.0057465	0.0195194	0.789285	Gam5Female
182	0.411967	0.0057525	0.0208575	0.885371	Gam5Female
183	0.487523	0.00576975	0.0184249	0.710977	Gam5Female
184	0.587979	0.00577875	0.0229315	0.905326	Gam5Female
185	0.426774	0.005814	0.0214697	0.839575	Gam5Female
186	0.426955	0.00586838	0.0211511	0.841598	Gam5Female
187	0.330239	0.00589875	0.020589	0.837869	Gam5Female
188	0.520638	0.0058995	0.019951	0.812451	Gam5Female
189	0.33041	0.00595238	0.0171341	0.678146	Gam5Female
190	0.63521	0.00604837	0.0226573	0.885597	Gam5Female
191	0.461472	0.006123	0.0209047	0.806471	Gam5Female
192	0.407704	0.006153	0.0212539	0.863737	Gam5Female
193	0.342731	0.006192	0.0204289	0.82869	Gam5Female
194	0.424347	0.00643275	0.0209093	0.831236	Gam5Female
195	0.557979	0.00645113	0.0239108	0.869885	Gam5Female
196	0.338655	0.00652388	0.015509	0.600267	Gam5Female
197	0.303326	0.00654412	0.0185439	0.681263	Gam5Female
198	0.495895	0.00691875	0.0215035	0.821594	Gam5Female
199	0.348887	0.00699413	0.0196216	0.738787	Gam5Female
200	0.683733	0.007278	0.023312	0.862437	Gam5Female
201	0.542442	0.00733875	0.0243731	0.896469	Gam5Female
202	0.238295	0.00735675	0.0181671	0.673334	Gam5Female
203	0.636825	0.00737962	0.0246851	0.893453	Gam5Female
204	0.219416	0.00740887	0.0181346	0.691351	Gam5Female
205	0.45766	0.00746362	0.0237393	0.877906	Gam5Female
206	0.172452	0.00751275	0.0211627	0.780615	Gam5Female
207	0.468863	0.00759787	0.0231501	0.857557	Gam5Female
208	0.496263	0.00800213	0.0221023	0.767468	Gam5Female
209	0.283809	0.0080085	0.0179201	0.638201	Gam5Female
210	0.208993	0.00870375	0.0181347	0.616224	Gam5Female
211	0.458051	0.00881475	0.0216525	0.796272	Gam5Female
212	0.204746	0.00888825	0.0223015	0.774153	Gam5Female
213	0.195924	0.00911475	0.0183488	0.648158	Gam5Female
214	0.213381	0.00916462	0.0184957	0.608711	Gam5Female
215	0.489498	0.00931313	0.024146	0.860931	Gam5Female
216	0.317319	0.00938625	0.0238502	0.815776	Gam5Female
217	0.259259	0.00942862	0.0200438	0.712411	Gam5Female
218	0.450358	0.00950512	0.0226017	0.796518	Gam5Female
219	0.280881	0.00954713	0.0215389	0.718342	Gam5Female
220	0.276873	0.00985687	0.0203046	0.693523	Gam5Female
221	0.266988	0.00986288	0.0194938	0.636355	Gam5Female
222	0.537405	0.0100016	0.0177696	0.605538	Gam5Female
223	0.351809	0.0101411	0.022682	0.751427	Gam5Female
224	0.341861	0.0102802	0.0209331	0.716883	Gam5Female
225	0.442553	0.0103436	0.0201218	0.649125	Gam5Female
226	0.343767	0.0106181	0.0237915	0.768293	Gam5Female
227	0.256285	0.0109185	0.0176875	0.561852	Gam5Female
228	0.263906	0.0115965	0.0205612	0.664621	Gam5Female
229	0.179767	0.0117217	0.0224512	0.691001	Gam5Female
230	0.300647	0.0119693	0.0214965	0.672113	Gam5Female
231	0.34221	0.0120405	0.0230176	0.707658	Gam5Female
232	0.264277	0.0123686	0.0186626	0.580022	Gam5Female
233	0.15823	0.0125468	0.0228247	0.695317	Gam5Female
234	0.343131	0.0127185	0.0239836	0.748874	Gam5Female
235	0.324437	0.0127913	0.0209968	0.660166	Gam5Female
236	0.710193	0.0128149	0.0248134	0.762893	Gam5Female
237	0.102475	0.0129829	0.0173255	0.524589	Gam5Female
238	0.516915	0.013038	0.0221509	0.67146	Gam5Female
239	0.375344	0.0132412	0.0210463	0.646074	Gam5Female
240	0.339737	0.0133841	0.0254717	0.756904	Gam5Female
241	0.283888	0.0134419	0.0210556	0.633634	Gam5Female
242	0.232173	0.0137153	0.0188889	0.577965	Gam5Female
243	0.116299	0.0137434	0.019611	0.582025	Gam5Female
244	0.266353	0.0146302	0.0220302	0.652786	Gam5Female
245	0.185157	0.014814	0.0190607	0.539363	Gam5Female
246	0.433644	0.0152276	0.0201958	0.578768	Gam5Female
247	0.157136	0.0154391	0.021122	0.612203	Gam5Female
248	0.363032	0.0161831	0.0217296	0.611181	Gam5Female
249	0.475003	0.0165157	0.0231313	0.655143	Gam5Female
250	0.149043	0.0166552	0.0210986	0.608233	Gam5Female
251	0.270696	0.0168562	0.0213006	0.609272	Gam5Female
252	0.440847	0.017028	0.0215503	0.604916	Gam5Female
253	0.420117	0.017256	0.0175473	0.488091	Gam5Female
254	0.350789	0.0174795	0.0227316	0.61687	Gam5Female
255	0.350248	0.0180352	0.0194639	0.539448	Gam5Female
256	0.203113	0.0187069	0.0232081	0.633766	Gam5Female
257	0.322471	0.0193087	0.0196507	0.547711	Gam5Female
258	0.107864	0.0201356	0.0198723	0.544415	Gam5Female
259	0.526789	0.0206224	0.0213726	0.570725	Gam5Female
260	0.167899	0.0220714	0.0246883	0.622439	Gam5Female
261	0.0486748	0.0227055	0.0209238	0.514946	Gam5Female
262	0.119646	0.0227273	0.0238394	0.593483	Gam5Female
263	0.371083	0.0254516	0.0206772	0.518246	Gam5Female
264	0.328345	0.0291506	0.0226897	0.539478	Gam5Female
265	0.261012	0.0321334	0.025838	0.582701	Gam5Female
266	0.202059	0.0356355	0.019636	0.423237	Gam5Female
267	0.271374	0.0357124	0.0244991	0.535012	Gam5Female
268	0.378356	0.0399832	0.0229545	0.48933	Gam5Female
269	0.154283	0.0433313	0.0215316	0.437558	Gam5Female
270	0.536086	0.0447851	0.0206336	0.409192	Gam5Female
271	0.525041	0.0469946	0.0234037	0.460542	Gam5Female
272	0.112101	0.0523207	0.0218294	0.411236	Gam5Female
273	0.419799	0.0759169	0.0225963	0.386769	Gam5Female
274	0.414056	0.105368	0.0234002	0.362215	Gam5Female
275	0.280927	0.124856	0.0219136	0.318681	Gam5Female
1	0.532354	7.73e-05	0.00466767	0.861211	Gam13Male
2	0.478038	7.73e-05	0.00551786	0.967603	Gam13Male
3	0.247092	7.76e-05	0.00447406	0.783479	Gam13Male
4	0.812837	8.03e-05	0.00629412	1.01694	Gam13Male
5	0.888543	8.1e-05	0.00593407	1.02316	Gam13Male
6	0.369864	9.19e-05	0.0056713	0.913192	Gam13Male
7	0.728053	9.3e-05	0.00613861	1.01536	Gam13Male
8	0.24932	9.53e-05	0.00498691	0.806774	Gam13Male
9	0.659232	0.00010575	0.00667192	0.990304	Gam13Male
10	0.729653	0.000112125	0.0063169	0.982209	Gam13Male
11	0.229655	0.00012	0.00497925	0.760828	Gam13Male
12	0.661519	0.00012525	0.00691989	1.00338	Gam13Male
13	0.746734	0.000149625	0.00755682	0.980212	Gam13Male
14	0.472099	0.00015225	0.00664847	0.934387	Gam13Male
15	0.499327	0.000157125	0.00654687	0.878283	Gam13Male
16	0.252197	0.000195375	0.00528041	0.744227	Gam13Male
17	0.147073	0.000201375	0.00579496	0.753778	Gam13Male
18	0.65161	0.0002055	0.00847423	0.977448	Gam13Male
19	0.333407	0.00021225	0.00689123	0.812867	Gam13Male
20	0.556721	0.00024975	0.00887211	0.962792	Gam13Male
21	0.654696	0.00026625	0.00905612	0.954374	Gam13Male
22	0.589519	0.000277125	0.00888221	0.924479	Gam13Male
23	0.627193	0.000286875	0.00931412	0.954497	Gam13Male
24	0.207051	0.00034275	0.00651616	0.698856	Gam13Male
25	0.128621	0.00034725	0.00769956	0.763958	Gam13Male
26	0.216552	0.00037575	0.00839665	0.797289	Gam13Male
27	0.324992	0.00037725	0.00781056	0.808195	Gam13Male
28	0.50083	0.0003795	0.00820541	0.810884	Gam13Male
29	0.231442	0.00055125	0.00867427	0.780517	Gam13Male
30	0.685137	0.00056175	0.0109503	0.95094	Gam13Male
31	0.819531	0.00059475	0.0114155	0.973803	Gam13Male
32	0.503891	0.000596625	0.0114187	0.855469	Gam13Male
33	0.575795	0.000611625	0.0107303	0.907025	Gam13Male
34	0.707167	0.00062475	0.0092214	0.742052	Gam13Male
35	0.167655	0.0006375	0.0084214	0.746509	Gam13Male
36	0.627014	0.000640125	0.0113497	0.970686	Gam13Male
37	0.51999	0.00069225	0.00955486	0.811837	Gam13Male
38	0.756364	0.000739125	0.0122575	0.984447	Gam13Male
39	0.567862	0.000818625	0.0114333	0.90135	Gam13Male
40	0.259065	0.0008445	0.00985414	0.749055	Gam13Male
41	0.402554	0.000867	0.0113112	0.811146	Gam13Male
42	0.702858	0.000875625	0.0126353	0.891693	Gam13Male
43	0.845124	0.00093375	0.0129149	0.941862	Gam13Male
44	0.612525	0.000945	0.0130886	0.930947	Gam13Male
45	0.685885	0.000950625	0.0119575	0.868464	Gam13Male
46	0.724605	0.000999375	0.013634	0.942496	Gam13Male
47	0.649044	0.00103312	0.0129464	0.889415	Gam13Male
48	0.667784	0.00105675	0.0137867	0.963575	Gam13Male
49	0.734077	0.001068	0.0126465	0.911518	Gam13Male
50	0.523522	0.00111188	0.0127071	0.864296	Gam13Male
51	0.542457	0.001146	0.0130301	0.890774	Gam13Male
52	0.747691	0.00116325	0.0139145	0.940846	Gam13Male
53	0.545989	0.00116512	0.0128388	0.870136	Gam13Male
54	0.15016	0.00120225	0.00986664	0.677208	Gam13Male
55	0.821919	0.0012075	0.013621	0.93387	Gam13Male
56	0.740649	0.00127275	0.0146461	0.948793	Gam13Male
57	0.234936	0.00129675	0.0128011	0.839674	Gam13Male
58	0.118826	0.0013185	0.0110427	0.719834	Gam13Male
59	0.735578	0.00132638	0.014425	0.940156	Gam13Male
60	0.592609	0.00134362	0.013323	0.873181	Gam13Male
61	0.368903	0.00135263	0.0127787	0.824195	Gam13Male
62	0.782057	0.0013545	0.0151595	0.936526	Gam13Male
63	0.690218	0.00136762	0.0147373	0.96467	Gam13Male
64	0.851818	0.00140813	0.0155165	0.990184	Gam13Male
65	0.664972	0.0014325	0.0146099	0.944903	Gam13Male
66	0.831976	0.00143438	0.0152918	0.986267	Gam13Male
67	0.386867	0.00145163	0.0133116	0.856469	Gam13Male
68	0.502583	0.00147	0.0135546	0.886305	Gam13Male
69	0.545356	0.00148087	0.0145255	0.920115	Gam13Male
70	0.120123	0.00152025	0.0109647	0.676096	Gam13Male
71	0.603421	0.00162562	0.0135412	0.853629	Gam13Male
72	0.381377	0.0016785	0.0138319	0.832382	Gam13Male
73	0.259365	0.00168263	0.0131971	0.813407	Gam13Male
74	0.189367	0.001731	0.0121388	0.725856	Gam13Male
75	0.749076	0.0017445	0.0157659	0.94512	Gam13Male
76	0.78935	0.00176738	0.0163042	0.941026	Gam13Male
77	0.811015	0.00179887	0.0162794	0.970455	Gam13Male
78	0.749037	0.00180825	0.014227	0.848153	Gam13Male
79	0.83627	0.00182362	0.0164291	0.94943	Gam13Male
80	0.781747	0.00183413	0.0152399	0.889368	Gam13Male
81	0.794936	0.00184538	0.0167381	0.964552	Gam13Male
82	0.823477	0.00195713	0.0152365	0.84442	Gam13Male
83	0.657028	0.0020175	0.0165845	0.943655	Gam13Male
84	0.304637	0.00208912	0.0146657	0.798736	Gam13Male
85	0.635931	0.00209662	0.0167596	0.934606	Gam13Male
86	0.516584	0.00220537	0.0142835	0.768116	Gam13Male
87	0.652161	0.00222675	0.0172817	0.960935	Gam13Male
88	0.218527	0.00229275	0.0145433	0.80289	Gam13Male
89	0.655453	0.00234525	0.0140603	0.741086	Gam13Male
90	0.320971	0.00238913	0.0141578	0.774388	Gam13Male
91	0.716855	0.00243075	0.0160023	0.875033	Gam13Male
92	0.667841	0.00246825	0.0176493	0.950343	Gam13Male
93	0.44448	0.00251925	0.0169933	0.871505	Gam13Male
94	0.737303	0.002613	0.0175075	0.937541	Gam13Male
95	0.635005	0.00261938	0.0163099	0.853281	Gam13Male
96	0.0805622	0.00262087	0.0124626	0.656123	Gam13Male
97	0.655189	0.00271388	0.0173079	0.88221	Gam13Male
98	0.660544	0.0027255	0.0177326	0.92307	Gam13Male
99	0.833552	0.002757	0.0187679	0.957724	Gam13Male
100	0.750571	0.00282225	0.0172562	0.868976	Gam13Male
101	0.33162	0.00283388	0.016097	0.798176	Gam13Male
102	0.314885	0.00285338	0.0148343	0.781269	Gam13Male
103	0.569569	0.00291338	0.0173158	0.866432	Gam13Male
104	0.161654	0.00304575	0.0139234	0.684997	Gam13Male
105	0.0898155	0.00314587	0.0144971	0.710877	Gam13Male
106	0.5094	0.00333075	0.0172043	0.837022	Gam13Male
107	0.311556	0.0033645	0.0158441	0.775063	Gam13Male
108	0.461303	0.00359813	0.0178878	0.840133	Gam13Male
109	0.667619	0.00361575	0.01996	0.937259	Gam13Male
110	0.86422	0.0036585	0.0196324	0.931226	Gam13Male
111	0.263123	0.00387825	0.0155847	0.734293	Gam13Male
112	0.281774	0.00413025	0.0169585	0.757077	Gam13Male
113	0.327498	0.00422813	0.0170627	0.758234	Gam13Male
114	0.504646	0.00425287	0.0184307	0.826577	Gam13Male
115	0.277961	0.00435488	0.0162526	0.717435	Gam13Male
116	0.821814	0.004575	0.0222033	0.966189	Gam13Male
117	0.131601	0.00569325	0.014803	0.606679	Gam13Male
118	0.328436	0.00594525	0.0178805	0.706763	Gam13Male
119	0.379793	0.00620138	0.0177258	0.704448	Gam13Male
120	0.188749	0.00663938	0.015207	0.590369	Gam13Male
121	0.565234	0.0083295	0.0171037	0.611973	Gam13Male
122	0.441237	0.0136084	0.0163729	0.494874	Gam13Male
1	0.381447	7.69e-05	0.00514214	0.918054	Gam21Female
2	0.692252	7.73e-05	0.00570111	0.974299	Gam21Female
3	0.643037	7.73e-05	0.00557762	0.940893	Gam21Female
4	0.347884	7.91e-05	0.00475225	0.847627	Gam21Female
5	0.390859	8.03e-05	0.00480539	0.821529	Gam21Female
6	0.465214	8.1e-05	0.00503106	0.868125	Gam21Female
7	0.645366	8.14e-05	0.00600554	0.963391	Gam21Female
8	0.614163	8.21e-05	0.00595109	0.976321	Gam21Female
9	0.443968	8.29e-05	0.00524525	0.887279	Gam21Female
10	0.595354	8.59e-05	0.00536719	0.914502	Gam21Female
11	0.514118	9.08e-05	0.00561919	0.925672	Gam21Female
12	0.471933	9.23e-05	0.00550746	0.931426	Gam21Female
13	0.329216	9.26e-05	0.00532328	0.860775	Gam21Female
14	0.415515	9.71e-05	0.00559798	0.916983	Gam21Female
15	0.504245	0.0001005	0.00555249	0.871485	Gam21Female
16	0.339875	0.00010125	0.005	0.824738	Gam21Female
17	0.460105	0.000101625	0.00584052	0.909618	Gam21Female
18	0.360819	0.000108375	0.00526092	0.840979	Gam21Female
19	0.477143	0.000112875	0.00639518	0.939735	Gam21Female
20	0.555575	0.00011325	0.00617166	0.938335	Gam21Female
21	0.531994	0.000113625	0.00591797	0.912891	Gam21Female
22	0.687559	0.000113625	0.00617527	0.952944	Gam21Female
23	0.319197	0.000115875	0.00583753	0.894736	Gam21Female
24	0.51758	0.00012	0.00502092	0.786164	Gam21Female
25	0.365222	0.0001215	0.00621483	0.889657	Gam21Female
26	0.700368	0.0001215	0.00710526	0.980804	Gam21Female
27	0.515109	0.000123375	0.00640909	0.930813	Gam21Female
28	0.283821	0.000128625	0.00605294	0.859334	Gam21Female
29	0.469739	0.000130125	0.00609485	0.879016	Gam21Female
30	0.198165	0.00013275	0.00564894	0.80538	Gam21Female
31	0.447886	0.00013275	0.00515534	0.766494	Gam21Female
32	0.72117	0.000137625	0.00713083	0.950298	Gam21Female
33	0.556495	0.000138375	0.00636207	0.90989	Gam21Female
34	0.443142	0.00014175	0.00614968	0.910877	Gam21Female
35	0.411726	0.000142125	0.00656466	0.938049	Gam21Female
36	0.504946	0.000147375	0.00612786	0.868844	Gam21Female
37	0.339264	0.0001485	0.00649891	0.909069	Gam21Female
38	0.492614	0.0001515	0.00687075	0.931707	Gam21Female
39	0.678247	0.000157125	0.00715831	0.969903	Gam21Female
40	0.261632	0.000157875	0.00659186	0.846417	Gam21Female
41	0.536888	0.0001605	0.00664596	0.929068	Gam21Female
42	0.441823	0.000160875	0.00673117	0.942844	Gam21Female
43	0.518045	0.00016425	0.00681535	0.926789	Gam21Female
44	0.684239	0.000169875	0.00770408	0.993783	Gam21Female
45	0.257609	0.00017175	0.0055763	0.761014	Gam21Female
46	0.482028	0.000172875	0.00741953	0.940279	Gam21Female
47	0.416111	0.00017325	0.00658745	0.88832	Gam21Female
48	0.853253	0.000175125	0.00796023	1.02404	Gam21Female
49	0.417702	0.0001755	0.00663516	0.881516	Gam21Female
50	0.226606	0.000178875	0.00618945	0.805633	Gam21Female
51	0.330387	0.000179625	0.00664048	0.864699	Gam21Female
52	0.585809	0.00018225	0.00677509	0.904529	Gam21Female
53	0.566925	0.0001875	0.00655594	0.875659	Gam21Female
54	0.257282	0.000189	0.00628952	0.823455	Gam21Female
55	0.436107	0.000196125	0.00740094	0.881394	Gam21Female
56	0.383722	0.000214875	0.00715058	0.849004	Gam21Female
57	0.678558	0.000221625	0.00855695	0.974561	Gam21Female
58	0.460651	0.000222375	0.00713884	0.882492	Gam21Female
59	0.449001	0.000225	0.0071885	0.861655	Gam21Female
60	0.411903	0.000233625	0.00624666	0.748593	Gam21Female
61	0.505411	0.000234375	0.00866451	0.948632	Gam21Female
62	0.701156	0.00023625	0.00818891	0.922218	Gam21Female
63	0.190011	0.00024225	0.00647727	0.771971	Gam21Female
64	0.693795	0.000254625	0.00828049	0.911177	Gam21Female
65	0.409574	0.000256875	0.00870763	0.932492	Gam21Female
66	0.420981	0.000266625	0.00588576	0.702643	Gam21Female
67	0.499182	0.00027375	0.0082084	0.90271	Gam21Female
68	0.384034	0.000277125	0.0076343	0.856782	Gam21Female
69	0.503446	0.00028725	0.00856185	0.917698	Gam21Female
70	0.490906	0.00029325	0.00796875	0.845028	Gam21Female
71	0.213926	0.000295875	0.00776575	0.810801	Gam21Female
72	0.198195	0.000297	0.00640777	0.727245	Gam21Female
73	0.479236	0.00029775	0.00813525	0.876441	Gam21Female
74	0.330378	0.00030225	0.00636986	0.732998	Gam21Female
75	0.338847	0.000302625	0.00722255	0.798561	Gam21Female
76	0.754883	0.000313125	0.00856703	0.938537	Gam21Female
77	0.476529	0.000334875	0.00807901	0.843346	Gam21Female
78	0.480641	0.000336375	0.00840938	0.878744	Gam21Female
79	0.522307	0.00035625	0.008829	0.940307	Gam21Female
80	0.223944	0.0003585	0.00715569	0.719711	Gam21Female
81	0.408274	0.000372	0.0096498	0.901584	Gam21Female
82	0.426173	0.00039675	0.00960654	0.868876	Gam21Female
83	0.533312	0.0004005	0.009	0.896742	Gam21Female
84	0.76152	0.000403875	0.00992322	0.961672	Gam21Female
85	0.139142	0.00040875	0.00680116	0.719318	Gam21Female
86	0.596644	0.000441	0.00983278	0.946901	Gam21Female
87	0.528721	0.000454125	0.0106228	0.902623	Gam21Female
88	0.309131	0.0004605	0.00774601	0.779839	Gam21Female
89	0.370146	0.00049575	0.0103174	0.921928	Gam21Female
90	0.551639	0.00051825	0.0105443	0.889332	Gam21Female
91	0.385075	0.00053775	0.0105338	0.892379	Gam21Female
92	0.526736	0.00054225	0.0110776	0.944047	Gam21Female
93	0.472123	0.000582375	0.0111353	0.905079	Gam21Female
94	0.812082	0.0006	0.011893	0.988803	Gam21Female
95	0.190562	0.000649875	0.0100444	0.819645	Gam21Female
96	0.564556	0.0006645	0.0111493	0.912294	Gam21Female
97	0.489109	0.0007335	0.0118021	0.90597	Gam21Female
98	0.602841	0.000744375	0.0123548	0.945468	Gam21Female
99	0.475943	0.000809625	0.00977218	0.767266	Gam21Female
100	0.380165	0.000849	0.00935537	0.702796	Gam21Female
101	0.836979	0.00086175	0.0125254	0.930163	Gam21Female
102	0.257951	0.00097275	0.0107427	0.742283	Gam21Female
103	0.513978	0.00100012	0.0121227	0.796177	Gam21Female
104	0.184487	0.00101288	0.00908816	0.649665	Gam21Female
105	0.526127	0.00102563	0.0108017	0.766658	Gam21Female
106	0.174163	0.0010785	0.00948549	0.702164	Gam21Female
107	0.184549	0.0011265	0.0112481	0.76307	Gam21Female
108	0.188351	0.00114938	0.0105302	0.741498	Gam21Female
109	0.527336	0.00122963	0.00917288	0.621993	Gam21Female
110	0.731269	0.00128663	0.0143837	0.922436	Gam21Female
111	0.526088	0.00128738	0.0135942	0.885317	Gam21Female
112	0.67375	0.00136875	0.0149427	0.948566	Gam21Female
113	0.523977	0.0013935	0.0143364	0.920081	Gam21Female
114	0.422847	0.00142388	0.0145145	0.900266	Gam21Female
115	0.567568	0.001437	0.0129401	0.80519	Gam21Female
116	0.543088	0.00150113	0.0138544	0.821534	Gam21Female
117	0.37571	0.0015675	0.0142112	0.805363	Gam21Female
118	0.32399	0.001599	0.01289	0.815169	Gam21Female
119	0.646634	0.00167925	0.0155127	0.933272	Gam21Female
120	0.614442	0.00169462	0.0147231	0.908359	Gam21Female
121	0.776605	0.0017025	0.014361	0.884977	Gam21Female
122	0.537585	0.001707	0.0146902	0.878437	Gam21Female
123	0.327258	0.0017175	0.0138508	0.861658	Gam21Female
124	0.316597	0.00180075	0.0119453	0.725061	Gam21Female
125	0.564295	0.00181013	0.014935	0.900208	Gam21Female
126	0.513081	0.00184987	0.0152693	0.909361	Gam21Female
127	0.840067	0.00187612	0.0165735	0.968486	Gam21Female
128	0.62476	0.0018945	0.0158271	0.885142	Gam21Female
129	0.44201	0.00196875	0.0149772	0.873691	Gam21Female
130	0.383878	0.00203325	0.0162271	0.862008	Gam21Female
131	0.533372	0.00204825	0.0160773	0.892533	Gam21Female
132	0.515064	0.00207075	0.0158314	0.877867	Gam21Female
133	0.553186	0.00208688	0.016146	0.918892	Gam21Female
134	0.499137	0.002106	0.0154626	0.884067	Gam21Female
135	0.512416	0.00213037	0.0158333	0.902362	Gam21Female
136	0.561907	0.0022575	0.0167595	0.878071	Gam21Female
137	0.627556	0.00227962	0.0174952	0.916974	Gam21Female
138	0.714	0.0023235	0.017569	0.929306	Gam21Female
139	0.637699	0.00236513	0.016522	0.886856	Gam21Female
140	0.543928	0.00236813	0.0158191	0.865134	Gam21Female
141	0.149117	0.00237225	0.0144035	0.77893	Gam21Female
142	0.2121	0.00240225	0.0156549	0.783063	Gam21Female
143	0.213265	0.00240563	0.0147403	0.822711	Gam21Female
144	0.182645	0.00245063	0.0145784	0.753121	Gam21Female
145	0.553579	0.00245963	0.0171762	0.882827	Gam21Female
146	0.504448	0.00248025	0.0169532	0.895657	Gam21Female
147	0.135218	0.0025005	0.0141591	0.724009	Gam21Female
148	0.424305	0.00250687	0.0166018	0.863652	Gam21Female
149	0.45592	0.00254925	0.016196	0.85198	Gam21Female
150	0.533644	0.00257513	0.0159698	0.82623	Gam21Female
151	0.651353	0.00266963	0.0176039	0.897104	Gam21Female
152	0.327999	0.0026955	0.0175774	0.873496	Gam21Female
153	0.463455	0.00271463	0.0165779	0.864254	Gam21Female
154	0.455865	0.00272288	0.0160831	0.805516	Gam21Female
155	0.389687	0.0027645	0.0170018	0.850481	Gam21Female
156	0.535492	0.00276713	0.0173487	0.910123	Gam21Female
157	0.544026	0.00277725	0.0184229	0.896738	Gam21Female
158	0.417014	0.00277763	0.0167579	0.878242	Gam21Female
159	0.51662	0.00282188	0.0174567	0.905677	Gam21Female
160	0.0845562	0.00283313	0.0123313	0.650769	Gam21Female
161	0.527807	0.00285	0.01702	0.873026	Gam21Female
162	0.472506	0.0028515	0.0169682	0.886304	Gam21Female
163	0.571283	0.002856	0.0150474	0.769211	Gam21Female
164	0.430535	0.002877	0.015385	0.779711	Gam21Female
165	0.535992	0.00287813	0.0184377	0.89547	Gam21Female
166	0.314489	0.00288	0.0155718	0.767252	Gam21Female
167	0.403508	0.00290362	0.0170301	0.886887	Gam21Female
168	0.589441	0.00290362	0.0171406	0.86047	Gam21Female
169	0.589525	0.002952	0.018607	0.874184	Gam21Female
170	0.505357	0.00297337	0.0168942	0.836534	Gam21Female
171	0.565957	0.00299062	0.0188564	0.922756	Gam21Female
172	0.558331	0.003042	0.0185488	0.908267	Gam21Female
173	0.506754	0.0030495	0.0173415	0.897965	Gam21Female
174	0.551275	0.00304988	0.0190439	0.905455	Gam21Female
175	0.51781	0.00305475	0.0156133	0.732491	Gam21Female
176	0.37828	0.00305625	0.0174046	0.85941	Gam21Female
177	0.540249	0.00305775	0.0179868	0.911123	Gam21Female
178	0.494646	0.00305962	0.0159563	0.771417	Gam21Female
179	0.510594	0.00307312	0.0171396	0.886128	Gam21Female
180	0.471091	0.00311288	0.0145905	0.719012	Gam21Female
181	0.638361	0.00312113	0.0175591	0.81659	Gam21Female
182	0.404014	0.00314625	0.0165028	0.814065	Gam21Female
183	0.532477	0.00321787	0.0184829	0.922089	Gam21Female
184	0.45542	0.0032475	0.0177556	0.890718	Gam21Female
185	0.561767	0.00328087	0.0185938	0.881805	Gam21Female
186	0.527441	0.0033375	0.019455	0.905789	Gam21Female
187	0.402048	0.00334013	0.0165108	0.797346	Gam21Female
188	0.333932	0.00334462	0.0171651	0.821353	Gam21Female
189	0.383938	0.00334537	0.0144446	0.681699	Gam21Female
190	0.428976	0.00335812	0.0158365	0.755573	Gam21Female
191	0.497712	0.00337463	0.0185368	0.869673	Gam21Female
192	0.54705	0.00342225	0.0191187	0.900155	Gam21Female
193	0.571845	0.00346875	0.0194437	0.927845	Gam21Female
194	0.517279	0.0035055	0.0182864	0.896376	Gam21Female
195	0.118462	0.00352163	0.0144744	0.699254	Gam21Female
196	0.589949	0.00355163	0.0183357	0.897335	Gam21Female
197	0.372684	0.00355463	0.0177598	0.840004	Gam21Female
198	0.590788	0.00361987	0.0190771	0.850407	Gam21Female
199	0.44199	0.00362363	0.0176547	0.866079	Gam21Female
200	0.570992	0.00363525	0.0198214	0.917332	Gam21Female
201	0.423133	0.0036525	0.0181221	0.875022	Gam21Female
202	0.449404	0.00367425	0.0190771	0.916249	Gam21Female
203	0.633126	0.00368175	0.0197572	0.923226	Gam21Female
204	0.477509	0.0037155	0.0180145	0.843641	Gam21Female
205	0.266713	0.003732	0.0163756	0.798514	Gam21Female
206	0.455185	0.003762	0.0189235	0.867398	Gam21Female
207	0.327723	0.0037665	0.0175145	0.799947	Gam21Female
208	0.479279	0.00378713	0.0154011	0.689502	Gam21Female
209	0.225327	0.00380025	0.0165769	0.766244	Gam21Female
210	0.428799	0.0038685	0.0170081	0.784593	Gam21Female
211	0.650064	0.00388912	0.018502	0.856045	Gam21Female
212	0.62978	0.00403275	0.0192173	0.863405	Gam21Female
213	0.473761	0.00406538	0.0176296	0.78219	Gam21Female
214	0.181806	0.0041085	0.0167694	0.771744	Gam21Female
215	0.612863	0.004212	0.0207283	0.924667	Gam21Female
216	0.355219	0.00424425	0.0178255	0.824567	Gam21Female
217	0.314167	0.004323	0.0180463	0.759636	Gam21Female
218	0.545933	0.00434438	0.0215816	0.901968	Gam21Female
219	0.569256	0.00436613	0.0193149	0.886446	Gam21Female
220	0.492941	0.00440438	0.0186864	0.796586	Gam21Female
221	0.417976	0.00441075	0.0172295	0.769488	Gam21Female
222	0.676805	0.004422	0.0209226	0.919201	Gam21Female
223	0.587549	0.00443662	0.0203235	0.861539	Gam21Female
224	0.252616	0.00451088	0.0153981	0.681855	Gam21Female
225	0.498212	0.00451987	0.0184522	0.809264	Gam21Female
226	0.525127	0.00454275	0.0202485	0.871678	Gam21Female
227	0.346026	0.0046065	0.0191898	0.860889	Gam21Female
228	0.587551	0.00462788	0.0205091	0.876602	Gam21Female
229	0.637585	0.0046665	0.0196402	0.835781	Gam21Female
230	0.450663	0.00472387	0.01979	0.836509	Gam21Female
231	0.632226	0.00477038	0.0219176	0.934298	Gam21Female
232	0.525954	0.00482775	0.0187631	0.764844	Gam21Female
233	0.49947	0.00496013	0.0201222	0.846398	Gam21Female
234	0.478132	0.00500963	0.0174218	0.733711	Gam21Female
235	0.303048	0.005079	0.0190474	0.810299	Gam21Female
236	0.584652	0.00512138	0.0212682	0.898539	Gam21Female
237	0.181274	0.00513225	0.0163395	0.695511	Gam21Female
238	0.306008	0.00513638	0.0179405	0.713435	Gam21Female
239	0.487887	0.00514163	0.0202586	0.82897	Gam21Female
240	0.628879	0.00531825	0.0217426	0.888491	Gam21Female
241	0.450615	0.00532312	0.0198624	0.84125	Gam21Female
242	0.431388	0.00539362	0.0186212	0.748523	Gam21Female
243	0.0776855	0.00541612	0.0147578	0.603729	Gam21Female
244	0.304151	0.00542025	0.0182746	0.70699	Gam21Female
245	0.50993	0.00546787	0.021767	0.897579	Gam21Female
246	0.300257	0.00547463	0.0199622	0.775147	Gam21Female
247	0.394723	0.0055305	0.021808	0.846793	Gam21Female
248	0.130337	0.005619	0.0178409	0.73292	Gam21Female
249	0.214831	0.00562312	0.0178995	0.749621	Gam21Female
250	0.432504	0.005721	0.0214712	0.844124	Gam21Female
251	0.309634	0.00577425	0.0175216	0.703124	Gam21Female
252	0.451002	0.005784	0.0192575	0.773146	Gam21Female
253	0.424517	0.00583725	0.0196342	0.764933	Gam21Female
254	0.278515	0.0060045	0.0156184	0.627562	Gam21Female
255	0.437471	0.00619688	0.0195639	0.720719	Gam21Female
256	0.685421	0.00620663	0.0211939	0.828232	Gam21Female
257	0.290478	0.00620887	0.015957	0.614779	Gam21Female
258	0.335887	0.00627413	0.0204369	0.824859	Gam21Female
259	0.496375	0.006282	0.0231808	0.914238	Gam21Female
260	0.336502	0.00632175	0.0178329	0.706794	Gam21Female
261	0.468307	0.00649725	0.0226188	0.871044	Gam21Female
262	0.447955	0.0065295	0.0224073	0.870786	Gam21Female
263	0.319112	0.00660337	0.0206614	0.785576	Gam21Female
264	0.353357	0.00662775	0.0175013	0.668045	Gam21Female
265	0.431312	0.00664688	0.0227867	0.877122	Gam21Female
266	0.236692	0.00666412	0.0194687	0.776251	Gam21Female
267	0.534441	0.00683662	0.0193535	0.734454	Gam21Female
268	0.355973	0.00692512	0.0200293	0.728075	Gam21Female
269	0.312497	0.00695663	0.0188144	0.689904	Gam21Female
270	0.509686	0.00701288	0.0218538	0.814168	Gam21Female
271	0.257106	0.00701588	0.0181383	0.712465	Gam21Female
272	0.452599	0.00706613	0.0229345	0.853405	Gam21Female
273	0.48945	0.00708375	0.0219413	0.817881	Gam21Female
274	0.605869	0.00713212	0.0245893	0.886238	Gam21Female
275	0.340628	0.00714862	0.0212535	0.799777	Gam21Female
276	0.547049	0.0071715	0.0210617	0.806329	Gam21Female
277	0.501924	0.0071835	0.0233648	0.870401	Gam21Female
278	0.396372	0.00722138	0.0198389	0.716258	Gam21Female
279	0.143653	0.00723037	0.0199872	0.769092	Gam21Female
280	0.111436	0.00725212	0.0153371	0.568761	Gam21Female
281	0.522239	0.00733313	0.0230892	0.842603	Gam21Female
282	0.38468	0.00764025	0.0206969	0.7508	Gam21Female
283	0.447506	0.00771	0.0221902	0.848818	Gam21Female
284	0.509135	0.00771787	0.0231213	0.826566	Gam21Female
285	0.315265	0.00773962	0.0199681	0.74817	Gam21Female
286	0.491166	0.00780712	0.0225574	0.848443	Gam21Female
287	0.264861	0.007824	0.019538	0.707095	Gam21Female
288	0.185463	0.00784238	0.0183019	0.652108	Gam21Female
289	0.185215	0.00787462	0.0195497	0.666364	Gam21Female
290	0.46027	0.00791812	0.0234959	0.826359	Gam21Female
291	0.154427	0.007923	0.0194668	0.695511	Gam21Female
292	0.245711	0.00802988	0.0147391	0.513392	Gam21Female
293	0.201192	0.008283	0.0187356	0.685905	Gam21Female
294	0.304684	0.00857175	0.020358	0.728896	Gam21Female
295	0.414095	0.00863325	0.0167717	0.593229	Gam21Female
296	0.259944	0.008898	0.0198328	0.670289	Gam21Female
297	0.366545	0.00897075	0.0206604	0.719823	Gam21Female
298	0.289451	0.00898688	0.015913	0.540176	Gam21Female
299	0.278716	0.00907875	0.0220894	0.751334	Gam21Female
300	0.258449	0.009126	0.0202755	0.700005	Gam21Female
301	0.37181	0.00938925	0.0216342	0.752793	Gam21Female
302	0.516519	0.00938925	0.0184483	0.624634	Gam21Female
303	0.290523	0.00943912	0.0176465	0.600819	Gam21Female
304	0.436607	0.009513	0.022564	0.808977	Gam21Female
305	0.258252	0.00970462	0.0207741	0.702038	Gam21Female
306	0.286657	0.00979763	0.0182638	0.614099	Gam21Female
307	0.0533364	0.0100815	0.0177288	0.593798	Gam21Female
308	0.510013	0.0102915	0.0205153	0.69494	Gam21Female
309	0.214472	0.0103973	0.0207717	0.682023	Gam21Female
310	0.564153	0.0105833	0.0223417	0.724403	Gam21Female
311	0.549441	0.0106219	0.0235153	0.752615	Gam21Female
312	0.225102	0.0107235	0.0196078	0.642176	Gam21Female
313	0.311128	0.0109298	0.019379	0.632774	Gam21Female
314	0.268052	0.0109556	0.0220946	0.692142	Gam21Female
315	0.22061	0.0113089	0.018369	0.614104	Gam21Female
316	0.413123	0.0113655	0.0223466	0.710354	Gam21Female
317	0.526151	0.0115369	0.0179409	0.562595	Gam21Female
318	0.203533	0.0117004	0.0188518	0.588239	Gam21Female
319	0.155123	0.0122865	0.019944	0.616835	Gam21Female
320	0.28059	0.0124402	0.0190757	0.569706	Gam21Female
321	0.598923	0.012612	0.0205977	0.648464	Gam21Female
322	0.281013	0.0128385	0.0198079	0.598646	Gam21Female
323	0.533217	0.0128895	0.0221184	0.690356	Gam21Female
324	0.1771	0.013305	0.0178615	0.560462	Gam21Female
325	0.229697	0.014004	0.0229932	0.674293	Gam21Female
326	0.278866	0.0143561	0.0179038	0.52716	Gam21Female
327	0.0840321	0.0146156	0.018432	0.5547	Gam21Female
328	0.332275	0.0154106	0.0230577	0.659955	Gam21Female
329	0.140075	0.0160395	0.018468	0.531662	Gam21Female
330	0.30988	0.0161797	0.0209664	0.607683	Gam21Female
331	0.578096	0.0162244	0.0234084	0.678372	Gam21Female
332	0.172051	0.0162769	0.0205906	0.59936	Gam21Female
333	0.284539	0.0165349	0.0182162	0.50294	Gam21Female
334	0.461574	0.01746	0.0208304	0.586536	Gam21Female
335	0.480269	0.0182947	0.0226029	0.620552	Gam21Female
336	0.340869	0.0190646	0.0196684	0.530568	Gam21Female
337	0.131812	0.0190838	0.0212254	0.543804	Gam21Female
338	0.379316	0.0192457	0.0193883	0.519161	Gam21Female
339	0.758114	0.0196204	0.0215089	0.549433	Gam21Female
340	0.55825	0.0206362	0.0178345	0.452194	Gam21Female
341	0.164188	0.0217294	0.0219555	0.558939	Gam21Female
342	0.166156	0.0219806	0.0214833	0.563252	Gam21Female
343	0.150643	0.0227677	0.0190541	0.487902	Gam21Female
344	0.0751158	0.0234146	0.0196919	0.50884	Gam21Female
345	0.323792	0.0237941	0.0226191	0.570776	Gam21Female
346	0.538006	0.0246671	0.0216426	0.534635	Gam21Female
347	0.192846	0.0251685	0.0212213	0.505561	Gam21Female
348	0.103616	0.0254565	0.021096	0.516574	Gam21Female
349	0.159584	0.0259927	0.0212316	0.521392	Gam21Female
350	0.222465	0.0271811	0.0225532	0.544172	Gam21Female
351	0.342335	0.0274564	0.0214402	0.50916	Gam21Female
352	0.292506	0.0280575	0.0214819	0.513872	Gam21Female
353	0.292349	0.0291694	0.0217763	0.502847	Gam21Female
354	0.441294	0.0299704	0.0197102	0.466734	Gam21Female
355	0.249605	0.0301826	0.0202827	0.456834	Gam21Female
356	0.282433	0.0309469	0.0231482	0.526632	Gam21Female
357	0.0940791	0.0323704	0.021164	0.48334	Gam21Female
358	0.137253	0.033531	0.0189972	0.425874	Gam21Female
359	0.247558	0.0367372	0.0191474	0.410182	Gam21Female
360	0.214019	0.0449951	0.0243099	0.497565	Gam21Female
361	0.330207	0.0472309	0.021013	0.420144	Gam21Female
362	0.432664	0.0480083	0.0215947	0.438745	Gam21Female
363	0.255787	0.0569419	0.0219066	0.409827	Gam21Female
364	0.384916	0.0614531	0.0221533	0.39996	Gam21Female
1	0.314641	7.95e-05	0.00467647	0.804934	Gam27Male
2	0.611157	8.14e-05	0.00553571	0.945286	Gam27Male
3	0.340464	8.51e-05	0.00511261	0.836393	Gam27Male
4	0.365776	0.0001035	0.00557952	0.913865	Gam27Male
5	0.407285	0.000103875	0.00569178	0.893976	Gam27Male
6	0.776213	0.000106875	0.0065367	0.98749	Gam27Male
7	0.330275	0.000114	0.00612903	0.932703	Gam27Male
8	0.318618	0.000114375	0.00625	0.929897	Gam27Male
9	0.753675	0.000125625	0.00649225	0.935329	Gam27Male
10	0.368767	0.000142125	0.00646023	0.892134	Gam27Male
11	0.206581	0.0001515	0.00536283	0.763456	Gam27Male
12	0.232121	0.000151875	0.00573113	0.827141	Gam27Male
13	0.691129	0.000166125	0.00629261	0.870332	Gam27Male
14	0.13907	0.00016875	0.00598404	0.75091	Gam27Male
15	0.381935	0.000169875	0.0056625	0.792731	Gam27Male
16	0.193757	0.000190875	0.00534664	0.680474	Gam27Male
17	0.679398	0.00020025	0.00836117	0.990955	Gam27Male
18	0.100039	0.000200625	0.00576509	0.72156	Gam27Male
19	0.221895	0.00020475	0.00585837	0.724355	Gam27Male
20	0.374268	0.000214125	0.00703202	0.848262	Gam27Male
21	0.192871	0.000215625	0.00612571	0.758051	Gam27Male
22	0.375451	0.000219375	0.00733696	0.86139	Gam27Male
23	0.65157	0.00022125	0.00790179	0.943437	Gam27Male
24	0.194659	0.000232125	0.00635089	0.751843	Gam27Male
25	0.390003	0.000235125	0.00709276	0.872464	Gam27Male
26	0.197578	0.00024	0.00654843	0.773298	Gam27Male
27	0.848558	0.000248625	0.00910714	1.00803	Gam27Male
28	0.545466	0.000268125	0.00910441	0.9624	Gam27Male
29	0.461882	0.000303	0.0086202	0.876821	Gam27Male
30	0.481298	0.000350625	0.00842849	0.824928	Gam27Male
31	0.352486	0.000444375	0.0090412	0.85378	Gam27Male
32	0.714975	0.00045375	0.0102775	0.976005	Gam27Male
33	0.240639	0.00051225	0.00801643	0.764058	Gam27Male
34	0.33328	0.000544875	0.00977354	0.826221	Gam27Male
35	0.436144	0.000568125	0.0101906	0.91587	Gam27Male
36	0.357057	0.000630375	0.0103937	0.83528	Gam27Male
37	0.152089	0.0007365	0.010484	0.766726	Gam27Male
38	0.641985	0.0007695	0.0113663	0.920729	Gam27Male
39	0.290881	0.000786	0.0115503	0.872913	Gam27Male
40	0.420002	0.000806625	0.0101271	0.792612	Gam27Male
41	0.645761	0.00081	0.0120896	0.939075	Gam27Male
42	0.530582	0.00101063	0.0119671	0.897983	Gam27Male
43	0.749273	0.00105038	0.0136147	0.967901	Gam27Male
44	0.219334	0.001086	0.0116336	0.847822	Gam27Male
45	0.431285	0.00109088	0.0132388	0.861718	Gam27Male
46	0.324266	0.001218	0.013268	0.869786	Gam27Male
47	0.335555	0.0012285	0.0107433	0.687579	Gam27Male
48	0.270803	0.00131475	0.0121567	0.80065	Gam27Male
49	0.548449	0.00132638	0.0130549	0.875183	Gam27Male
50	0.860716	0.00139687	0.0140601	0.891235	Gam27Male
51	0.484884	0.00141638	0.0131511	0.862934	Gam27Male
52	0.385064	0.00143438	0.0135895	0.848915	Gam27Male
53	0.280901	0.00144675	0.0126024	0.792032	Gam27Male
54	0.734361	0.00146363	0.0149121	0.953525	Gam27Male
55	0.596666	0.00149813	0.0146588	0.925202	Gam27Male
56	0.450198	0.00150713	0.0148705	0.909563	Gam27Male
57	0.143327	0.00151875	0.0100214	0.630362	Gam27Male
58	0.289983	0.00152137	0.0127686	0.790051	Gam27Male
59	0.371274	0.00158138	0.0140567	0.874557	Gam27Male
60	0.762829	0.00163762	0.0157011	0.977494	Gam27Male
61	0.793739	0.00165825	0.0157031	0.944988	Gam27Male
62	0.744367	0.00173288	0.0162635	0.966051	Gam27Male
63	0.630468	0.00178612	0.0157994	0.950125	Gam27Male
64	0.524239	0.00179625	0.0141772	0.863887	Gam27Male
65	0.693968	0.00179813	0.0160047	0.961663	Gam27Male
66	0.695987	0.00198375	0.0157316	0.915947	Gam27Male
67	0.377254	0.00198413	0.0151229	0.878563	Gam27Male
68	0.751571	0.0020475	0.0167622	0.961899	Gam27Male
69	0.700892	0.0020745	0.0157637	0.899743	Gam27Male
70	0.438077	0.00209513	0.0167543	0.921413	Gam27Male
71	0.154471	0.0021075	0.0127689	0.719188	Gam27Male
72	0.586359	0.00211575	0.0169125	0.901871	Gam27Male
73	0.576668	0.00213075	0.0161482	0.905411	Gam27Male
74	0.386072	0.00213262	0.0136357	0.772653	Gam27Male
75	0.545946	0.00218775	0.0163815	0.892647	Gam27Male
76	0.688804	0.0022065	0.0154355	0.869279	Gam27Male
77	0.189227	0.00225375	0.0137089	0.73357	Gam27Male
78	0.614629	0.00228337	0.0162866	0.894398	Gam27Male
79	0.639119	0.00228975	0.0174125	0.946778	Gam27Male
80	0.608426	0.00230812	0.0174924	0.948445	Gam27Male
81	0.616797	0.00233963	0.0174209	0.956525	Gam27Male
82	0.637757	0.00242288	0.0176917	0.957647	Gam27Male
83	0.725004	0.00245063	0.0177453	0.963548	Gam27Male
84	0.724124	0.00250987	0.0183672	0.981544	Gam27Male
85	0.601281	0.002565	0.0172553	0.926828	Gam27Male
86	0.713632	0.00258187	0.0175578	0.928338	Gam27Male
87	0.409455	0.00264675	0.0117738	0.623138	Gam27Male
88	0.723226	0.00272325	0.0180887	0.941461	Gam27Male
89	0.756614	0.0027435	0.0186379	0.971765	Gam27Male
90	0.441434	0.00276825	0.0161981	0.824857	Gam27Male
91	0.742208	0.00277312	0.0172458	0.879444	Gam27Male
92	0.727961	0.002784	0.0173242	0.904014	Gam27Male
93	0.431168	0.00279525	0.0149679	0.785709	Gam27Male
94	0.667314	0.00282	0.0180192	0.936828	Gam27Male
95	0.145175	0.002865	0.0138707	0.715484	Gam27Male
96	0.483387	0.002895	0.0154606	0.795958	Gam27Male
97	0.666976	0.00294037	0.0182689	0.935541	Gam27Male
98	0.768233	0.00295125	0.0188759	0.969413	Gam27Male
99	0.653473	0.00296325	0.0179809	0.91308	Gam27Male
100	0.670575	0.00301537	0.0187407	0.921488	Gam27Male
101	0.503875	0.00310687	0.0156478	0.781698	Gam27Male
102	0.251648	0.00315263	0.0139558	0.695003	Gam27Male
103	0.812807	0.00323025	0.0198236	0.961826	Gam27Male
104	0.725274	0.0033	0.0187981	0.899034	Gam27Male
105	0.440142	0.00332363	0.0159943	0.766929	Gam27Male
106	0.528447	0.00344625	0.0187807	0.909016	Gam27Male
107	0.741255	0.00357487	0.0174512	0.801343	Gam27Male
108	0.626504	0.00359025	0.0175434	0.831446	Gam27Male
109	0.777226	0.00369263	0.0208211	0.963749	Gam27Male
110	0.306853	0.00381637	0.0144205	0.681684	Gam27Male
111	0.62441	0.00429525	0.0198532	0.885878	Gam27Male
112	0.845696	0.00431663	0.0223775	0.990544	Gam27Male
113	0.657256	0.00465112	0.0207085	0.883096	Gam27Male
114	0.336776	0.00532575	0.0164986	0.686692	Gam27Male
115	0.339422	0.00546637	0.0187461	0.767134	Gam27Male
116	0.411652	0.00566925	0.0156393	0.640456	Gam27Male
117	0.238774	0.00571125	0.0145695	0.589722	Gam27Male
118	0.198714	0.00588525	0.0139792	0.566353	Gam27Male
119	0.427158	0.00696225	0.0173969	0.654623	Gam27Male
120	0.499386	0.00887963	0.0182614	0.635107	Gam27Male
121	0.360721	0.0129266	0.0161846	0.49612	Gam27Male
122	0.223773	0.0147649	0.0142052	0.403836	Gam27Male
1	0.596228	7.69e-05	0.00569444	0.989841	Gam29Male
2	0.352554	7.76e-05	0.00459319	0.81388	Gam29Male
3	0.223712	7.84e-05	0.00342249	0.640621	Gam29Male
4	0.421437	8.03e-05	0.00522801	0.898394	Gam29Male
5	0.153115	8.14e-05	0.00454609	0.786475	Gam29Male
6	0.462678	9.34e-05	0.00576389	0.925203	Gam29Male
7	0.324529	9.98e-05	0.0053629	0.861173	Gam29Male
8	0.346942	0.0001005	0.00491443	0.829274	Gam29Male
9	0.216589	0.000106125	0.00493605	0.814926	Gam29Male
10	0.606313	0.000111	0.00651026	0.965344	Gam29Male
11	0.325803	0.00011475	0.00554348	0.870017	Gam29Male
12	0.337933	0.000116625	0.00554038	0.88115	Gam29Male
13	0.686486	0.00011925	0.00669944	1.00453	Gam29Male
14	0.404978	0.000120375	0.0062049	0.919331	Gam29Male
15	0.42597	0.00012225	0.00682961	0.92405	Gam29Male
16	0.333948	0.000126	0.0065285	0.903153	Gam29Male
17	0.396448	0.00012825	0.00599299	0.916966	Gam29Male
18	0.368783	0.000133125	0.00598315	0.901016	Gam29Male
19	0.182193	0.000137625	0.00557186	0.804932	Gam29Male
20	0.539971	0.000139875	0.00692451	0.967954	Gam29Male
21	0.710916	0.000144	0.00702439	0.954616	Gam29Male
22	0.406354	0.000144	0.00668213	0.894676	Gam29Male
23	0.309896	0.000151875	0.00693493	0.907183	Gam29Male
24	0.440957	0.00015825	0.00587198	0.8669	Gam29Male
25	0.433832	0.000158625	0.00736079	0.920158	Gam29Male
26	0.0713705	0.00015975	0.00507949	0.706313	Gam29Male
27	0.413968	0.00016875	0.00687373	0.926065	Gam29Male
28	0.296006	0.000171375	0.00584898	0.808228	Gam29Male
29	0.208034	0.000177375	0.00664326	0.896318	Gam29Male
30	0.320296	0.000190875	0.0064376	0.853498	Gam29Male
31	0.226363	0.00019875	0.00624019	0.794699	Gam29Male
32	0.482037	0.0001995	0.00686747	0.825789	Gam29Male
33	0.45744	0.000202875	0.00624231	0.811776	Gam29Male
34	0.186621	0.000217875	0.00588851	0.758305	Gam29Male
35	0.474805	0.00022425	0.00734043	0.898108	Gam29Male
36	0.406641	0.000225	0.00712025	0.829877	Gam29Male
37	0.356792	0.000231375	0.00751218	0.841479	Gam29Male
38	0.262417	0.000235875	0.00718037	0.887432	Gam29Male
39	0.71092	0.000253875	0.00770486	0.895296	Gam29Male
40	0.698092	0.00026475	0.00898981	0.970734	Gam29Male
41	0.755225	0.000268125	0.00886364	0.967889	Gam29Male
42	0.187679	0.000268125	0.00622822	0.729139	Gam29Male
43	0.524658	0.0002775	0.00900974	0.95431	Gam29Male
44	0.10234	0.0002835	0.00599366	0.655331	Gam29Male
45	0.635811	0.000288375	0.00919857	0.945859	Gam29Male
46	0.604965	0.00029925	0.00885355	0.91954	Gam29Male
47	0.375459	0.00030825	0.00913333	0.915835	Gam29Male
48	0.468208	0.000309	0.00757353	0.842795	Gam29Male
49	0.376553	0.00031125	0.00681818	0.789153	Gam29Male
50	0.454526	0.000316125	0.00901926	0.910575	Gam29Male
51	0.259611	0.0003255	0.00818868	0.882367	Gam29Male
52	0.638442	0.000331875	0.0089094	0.926102	Gam29Male
53	0.630883	0.000385125	0.00902989	0.897717	Gam29Male
54	0.340613	0.000387375	0.00974528	0.875337	Gam29Male
55	0.435853	0.000393375	0.0077436	0.765071	Gam29Male
56	0.128391	0.000413625	0.007819	0.782061	Gam29Male
57	0.461223	0.000426375	0.00791783	0.77566	Gam29Male
58	0.517297	0.000435375	0.0100665	0.901646	Gam29Male
59	0.729991	0.000451125	0.00938866	0.890212	Gam29Male
60	0.757015	0.000461625	0.010748	0.986386	Gam29Male
61	0.581394	0.000461625	0.0100244	0.918156	Gam29Male
62	0.684885	0.000475125	0.0105583	0.936469	Gam29Male
63	0.704777	0.000492375	0.0104206	0.947246	Gam29Male
64	0.391077	0.00051675	0.0105567	0.867276	Gam29Male
65	0.293065	0.000519	0.0104427	0.844333	Gam29Male
66	0.418331	0.000532875	0.0104897	0.914298	Gam29Male
67	0.321324	0.000543375	0.00940909	0.809643	Gam29Male
68	0.663143	0.000609	0.0109434	0.953127	Gam29Male
69	0.674241	0.00064275	0.0116652	0.927489	Gam29Male
70	0.259832	0.0006855	0.00945517	0.72758	Gam29Male
71	0.0978889	0.00074325	0.00865754	0.699359	Gam29Male
72	0.548097	0.000747375	0.0123329	0.894364	Gam29Male
73	0.0817208	0.000764625	0.00795242	0.633733	Gam29Male
74	0.646016	0.00077325	0.0119977	0.949255	Gam29Male
75	0.432467	0.000781875	0.0112016	0.885672	Gam29Male
76	0.116713	0.000864	0.00925054	0.707076	Gam29Male
77	0.434096	0.00087375	0.0117046	0.855444	Gam29Male
78	0.0496667	0.000874125	0.00777346	0.609457	Gam29Male
79	0.192347	0.0008745	0.00894629	0.672092	Gam29Male
80	0.592574	0.00088875	0.0125796	0.942987	Gam29Male
81	0.09293	0.0009405	0.00972596	0.706185	Gam29Male
82	0.483394	0.000952125	0.011583	0.850372	Gam29Male
83	0.117601	0.00102713	0.00855225	0.639267	Gam29Male
84	0.120863	0.00110812	0.00960663	0.680703	Gam29Male
85	0.124861	0.00111713	0.00819608	0.610976	Gam29Male
86	0.28723	0.0011325	0.0110542	0.763824	Gam29Male
87	0.222	0.00115087	0.010401	0.712255	Gam29Male
88	0.125748	0.00117788	0.00963891	0.655979	Gam29Male
89	0.612672	0.00118388	0.0136156	0.917471	Gam29Male
90	0.488074	0.001185	0.0124737	0.857521	Gam29Male
91	0.780311	0.00121013	0.014571	0.965162	Gam29Male
92	0.76039	0.00122062	0.0144453	0.961328	Gam29Male
93	0.598281	0.00126413	0.0133558	0.907877	Gam29Male
94	0.670217	0.00139537	0.0149398	0.931236	Gam29Male
95	0.465896	0.00140212	0.01391	0.907777	Gam29Male
96	0.727814	0.00143888	0.0150905	0.959648	Gam29Male
97	0.37422	0.00150825	0.0140892	0.900692	Gam29Male
98	0.68034	0.00152213	0.0148645	0.920262	Gam29Male
99	0.696913	0.001545	0.0154346	0.961782	Gam29Male
100	0.331115	0.00154838	0.0108887	0.715288	Gam29Male
101	0.456304	0.00170363	0.0154314	0.903195	Gam29Male
102	0.48489	0.00173963	0.0149645	0.889434	Gam29Male
103	0.323555	0.00176625	0.0140513	0.852233	Gam29Male
104	0.28958	0.00180375	0.0136235	0.78539	Gam29Male
105	0.196065	0.00188887	0.0140228	0.807379	Gam29Male
106	0.318587	0.00193388	0.0149855	0.879512	Gam29Male
107	0.828137	0.00196162	0.0168019	0.955555	Gam29Male
108	0.695277	0.00204375	0.0169325	0.948593	Gam29Male
109	0.274469	0.0020745	0.0138995	0.753298	Gam29Male
110	0.645398	0.00212625	0.0165146	0.89143	Gam29Male
111	0.475562	0.002139	0.0161617	0.881689	Gam29Male
112	0.501341	0.0023115	0.0158105	0.848928	Gam29Male
113	0.539933	0.00244425	0.0172191	0.93951	Gam29Male
114	0.755465	0.00257625	0.0179031	0.922328	Gam29Male
115	0.814785	0.002634	0.018628	0.945756	Gam29Male
116	0.724657	0.00267112	0.0185366	0.933842	Gam29Male
117	0.578135	0.00267637	0.0171069	0.886684	Gam29Male
118	0.480027	0.002706	0.0174806	0.891461	Gam29Male
119	0.33058	0.00283537	0.0146266	0.752388	Gam29Male
120	0.343228	0.00291975	0.0149157	0.736302	Gam29Male
121	0.550174	0.00293962	0.0174614	0.862482	Gam29Male
122	0.501747	0.00327113	0.0187888	0.916092	Gam29Male
123	0.553311	0.00358425	0.0193065	0.92129	Gam29Male
124	0.505965	0.00363337	0.0190778	0.877297	Gam29Male
125	0.865334	0.0039015	0.0213664	0.950895	Gam29Male
126	0.641889	0.00433462	0.0208747	0.926266	Gam29Male
127	0.359827	0.00451987	0.0139416	0.624411	Gam29Male
128	0.602625	0.00506662	0.0225033	0.937015	Gam29Male
129	0.516318	0.00753713	0.0167232	0.636761	Gam29Male
130	0.386245	0.0120517	0.017981	0.562302	Gam29Male
131	0.418196	0.013407	0.0205235	0.615531	Gam29Male
132	0.633985	0.0248212	0.0185302	0.457471	Gam29Male

## Sheet: Figure6C_SourceData
Individual Mitochondria						By Cell
Sex	GamID	FragID	MitoVol			GamID	Sex	TotalMitoVol	NumberOfMitochondria	ParasiteVol	MitoFraction
F	1	1	0.37			1	Female	1.43	4	49	0.0291837
F	1	2	0.31			3	Female	1.86	4	59	0.0315254
F	1	3	0.37			5	Female	1.71	6	60	0.0285
F	1	4	0.38			21	Female	1.85	5	67	0.0276119
F	3	1	0.34			33	Female	1.53	8	53	0.0288679
F	3	2	0.53			11	Male	0.88	6	72	0.0122222
F	3	3	0.46			4	Male	0.96	6	80.25	0.0119626
F	3	4	0.53			13	Male	0.76	6	67	0.0113433
F	5	1	0.43			27	Male	0.78	5	69	0.0113043
F	5	2	0.26			29	Male	0.95	5	78	0.0121795
F	5	3	0.26
F	5	4	0.26
F	5	5	0.21
F	5	6	0.29			By Sex
F	21	1	0.25			Category	Average (F)	SD (F)	SEM (F)	Average (M)	SD (M)	SEM (F)	T-test p-value
F	21	2	0.36			Total Mitochondrial Volume	1.686	0.176437	0.078905	0.868	0.0889944	0.0397995	1.51e-05
F	21	3	0.45			Number of Mitochondria	5.4	1.67332	0.748331	5.6	0.547723	0.244949	0.805902
F	21	4	0.42			Single Mitochondrion Volume	0.31037	0.128227	0.0246773	0.150741	0.0460707	0.00886631	1.4e-07
F	21	5	0.37			Mitochondrial Volume Fraction	0.0293419	0.00153601	0.000686926	0.0118342	0.000443294	0.000443294	8.26e-09
F	33	1	0.25
F	33	2	0.35
F	33	3	0.17
F	33	4	0.05
F	33	5	0.1
F	33	6	0.38
F	33	7	0.16
F	33	8	0.07
M	11	1	0.13
M	11	2	0.13
M	11	3	0.14
M	11	4	0.21
M	11	5	0.17
M	11	6	0.1
M	4	1	0.21
M	4	2	0.13
M	4	3	0.15
M	4	4	0.12
M	4	5	0.19
M	4	6	0.16
M	13	1	0.15
M	13	2	0.15
M	13	3	0.1
M	13	4	0.15
M	13	5	0.07
M	13	6	0.14
M	27	1	0.11
M	27	2	0.12
M	27	3	0.15
M	27	4	0.18
M	27	5	0.22
M	29	1	0.1
M	29	2	0.18
M	29	3	0.29
M	29	4	0.12
M	29	5	0.26
